# Supplementary material for: Genome-wide identification of long non-coding RNA genes and their association with insecticide resistance and metamorphosis in diamondback moth, Plutella xylostella
Source: Sci Rep. 2017 Nov 20;7:15870. doi: 10.1038/s41598-017-16057-2 (PMC5696462; doi:10.1038/s41598-017-16057-2)
Supplement: Supplementary file 2 — Dataset 1 [file 41598_2017_16057_MOESM2_ESM.xlsx]

## Sheet: Sheet1
lncRNA_id	gene_id	transcript_type	length	control_FPKM	fipronil_FPKM	chlopyrifos_FPKM
TCONS_00002561	XLOC_000503	Intergenic	269	0	0	81.2772
TCONS_00004252	XLOC_000859	Exonic overlap(-)	1154	0	0	144.753
TCONS_00005690	XLOC_001125	Exonic overlap(+)	288	0	0	62.5116
TCONS_00008646	XLOC_001531	Intergenic	408	0	0	19.8881
TCONS_00011021	XLOC_002187	Intergenic	360	0	0	7.96646
TCONS_00011614	XLOC_002215	Intergenic	293	0	0	13.6911
TCONS_00012095	XLOC_002330	Intergenic	475	0	0	51.1821
TCONS_00015295	XLOC_002945	Intergenic	420	0.000174026	0	23.1664
TCONS_00018557	XLOC_003715	Unclassified	1246	0.272485	0.163553	18.602
TCONS_00030270	XLOC_006233	Intergenic	204	0	0	177.905
TCONS_00034444	XLOC_007027	Splice junction overlap	382	0.023829	0	32.8469
TCONS_00038322	XLOC_007519	Intergenic	293	0	0	18.1053
TCONS_00046745	XLOC_009687	Intergenic	425	0	0	17.8988
TCONS_00048284	XLOC_009831	Intronic	205	0	0	141.476
TCONS_00049970	XLOC_010240	Intergenic	233	0	0	44.7498
TCONS_00055349	XLOC_011244	Splice junction overlap	393	0	0	15.5376
TCONS_00060910	XLOC_012296	Intergenic	354	0	0	25.8961
TCONS_00063159	XLOC_012746	Intergenic	218	0	0	102.157
TCONS_00066203	XLOC_013157	Splice junction overlap	309	0	0	10.0271
TCONS_00072322	XLOC_014495	Splice junction overlap	293	0.0185233	0	26.0305
TCONS_00075556	XLOC_015144	Splice junction overlap	2209	0.18213	0.00585191	42.034
TCONS_00078244	XLOC_015673	Splice junction overlap	492	0	0	6.7293
TCONS_00081566	XLOC_016383	Exonic overlap(-)	229	0	0	52.6707
TCONS_00081963	XLOC_016451	Splice junction overlap	346	0.414891	0.043846	227.083
TCONS_00083229	XLOC_016657	Exonic overlap(-)	1080	0.0028072	0	15.2272
TCONS_00083303	XLOC_016672	Intergenic	208	0	0	182.378
TCONS_00093650	XLOC_018671	Intergenic	889	0.0125566	0.00104577	32.4812
TCONS_00100443	XLOC_020088	Splice junction overlap	1049	0	0	13.4062
TCONS_00104873	XLOC_020971	Unclassified	241	0	0	54.1961
TCONS_00107635	XLOC_021517	Intergenic	242	0	0	223.39
TCONS_00108578	XLOC_021662	Intronic	243	0	0	42.4523
TCONS_00109750	XLOC_021908	Splice junction overlap	463	0	0	12.6627
TCONS_00110129	XLOC_022008	Splice junction overlap	1805	0	0	13.7432
TCONS_00111963	XLOC_022345	Splice junction overlap	1475	0.0321976	0	158.795
TCONS_00114445	XLOC_022875	Intronic	750	0	0.00210299	12.2034
TCONS_00115465	XLOC_023005	Exonic overlap(+)	858	0	0.0666311	95.18
TCONS_00119522	XLOC_023682	Exonic overlap(+)	205	0	0	4.49948
TCONS_00120174	XLOC_023886	Splice junction overlap	349	0.261549	0	131.64
TCONS_00120620	XLOC_024052	Exonic overlap(-)	1226	4.51531	1.63556	62.2797
TCONS_00120855	XLOC_024119	Splice junction overlap	314	0	0	10.3858
TCONS_00121361	XLOC_024222	Exonic overlap(+)	965	0	0	8.52269
TCONS_00123665	XLOC_024721	Splice junction overlap	318	0	0	26.541
TCONS_00125882	XLOC_025075	Splice junction overlap	391	0	0	26.4808
TCONS_00126167	XLOC_025180	Exonic overlap(-)	517	0	0	6.22919
TCONS_00132265	XLOC_026472	Intergenic	443	0	0	20.8524
TCONS_00133427	XLOC_026706	Intergenic	687	0.0110563	0	10.6124
TCONS_00144554	XLOC_028574	Intergenic	455	0	0	6.31585
TCONS_00148435	XLOC_029547	Exonic overlap(+)	369	0	0	9.41058
TCONS_00151111	XLOC_030057	Exonic overlap(+)	1272	4.73251	7.37314	90.5833
TCONS_00152021	XLOC_030286	Exonic overlap(+)	432	0.043682	0.0772798	201.031
TCONS_00163888	XLOC_032606	Intergenic	563	0	0	3.05197
TCONS_00165295	XLOC_032918	Intronic	557	0	0	58.7196
TCONS_00165371	XLOC_032918	Splice junction overlap	275	0	0	77.222
TCONS_00167996	XLOC_033396	Intergenic	444	0	0	15.0552
TCONS_00171057	XLOC_033923	Intergenic	423	0	0	47.5489
TCONS_00172812	XLOC_034373	Unclassified	325	0	0	214.739
TCONS_00173638	XLOC_034587	Splice junction overlap	259	0	0	34.6618
TCONS_00176078	XLOC_035063	Exonic overlap(-)	347	0	0	20.2182
TCONS_00176629	XLOC_035020	Exonic overlap(+)	3228	0	0	6.71462
TCONS_00176809	XLOC_035163	Splice junction overlap	238	0	0	49.2949
TCONS_00180920	XLOC_035981	Exonic overlap(-)	399	0	0	33.0637
TCONS_00181842	XLOC_036150	Splice junction overlap	369	0	0	10.6023
TCONS_00192283	XLOC_038383	Splice junction overlap	241	0	0	27.4969
