# Supplementary material for: Genome-wide identification of long non-coding RNA genes and their association with insecticide resistance and metamorphosis in diamondback moth, Plutella xylostella
Source: Sci Rep. 2017 Nov 20;7:15870. doi: 10.1038/s41598-017-16057-2 (PMC5696462; doi:10.1038/s41598-017-16057-2)
Supplement: Supplementary file 3 — Dataset 2 [file 41598_2017_16057_MOESM3_ESM.xlsx]

## Sheet: Sheet1
lncRNA_id	gene_id	transcript_type	length	control_FPKM	fipronil_FPKM	chlopyrifos_FPKM
TCONS_00001217	XLOC_000281	Unclassified	404	0	48.8381	0
TCONS_00008622	XLOC_001498	Intergenic	542	0	5.39914	0
TCONS_00011344	XLOC_002205	Unclassified	866	0	81.1608	0
TCONS_00014095	XLOC_002812	Intergenic	247	0.0101084	132.086	0.042206
TCONS_00021139	XLOC_004150	Exonic overlap(+)	384	0	26.2044	0
TCONS_00021331	XLOC_004282	Unclassified	348	0	83.2879	0
TCONS_00028682	XLOC_005857	Intergenic	247	0	61.3211	0
TCONS_00029317	XLOC_005994	Intergenic	373	0.000418402	24.3409	0.0807387
TCONS_00039956	XLOC_008007	Intergenic	641	0	4.57672	0
TCONS_00040496	XLOC_008275	Intergenic	419	0	15.3888	0
TCONS_00042771	XLOC_008737	Intergenic	583	0	3.7827	0
TCONS_00049885	XLOC_010219	Exonic overlap(+)	661	0.0414246	32.6416	0.00102235
TCONS_00054408	XLOC_011048	Intergenic	1239	0	65.1761	0.0155683
TCONS_00056142	XLOC_011447	Exonic overlap(+)	222	0	419.126	0
TCONS_00056714	XLOC_011489	Unclassified	238	0	44.6542	0
TCONS_00061779	XLOC_012388	Intronic	282	0	79.1458	0
TCONS_00062436	XLOC_012614	Intergenic	215	0	67.9187	0
TCONS_00067783	XLOC_013566	Intergenic	470	0	4.11674	0
TCONS_00076836	XLOC_015365	Exonic overlap(-)	208	0	160.777	0
TCONS_00077657	XLOC_015533	Intergenic	347	0	26.5826	0.0488335
TCONS_00079015	XLOC_015786	Intronic	518	0	12.7193	0
TCONS_00084001	XLOC_016801	Intergenic	417	0	28.8684	0
TCONS_00087572	XLOC_017592	Exonic overlap(-)	360	0	14.4457	0
TCONS_00087596	XLOC_017590	Intergenic	285	0	40.4147	0
TCONS_00087756	XLOC_017639	Intergenic	699	0	4.18918	0
TCONS_00094339	XLOC_018805	Splice junction overlap	630	0	13.8379	0
TCONS_00104555	XLOC_020884	Splice junction overlap	656	0	4.63759	0
TCONS_00106312	XLOC_021200	Exonic overlap(+)	400	5.04735	2069.54	35.3035
TCONS_00106424	XLOC_021231	Intronic	446	0	20.5278	0
TCONS_00106510	XLOC_021252	Splice junction overlap	441	3.42251	4634.41	1.92221
TCONS_00114443	XLOC_022874	Exonic overlap(+)	284	0	47.1833	0
TCONS_00120621	XLOC_024052	Exonic overlap(-)	1221	0.000251916	94.3424	0.00115226
TCONS_00120640	XLOC_024073	Intergenic	343	0	23.5406	0
TCONS_00121385	XLOC_024233	Exonic overlap(+)	264	0	32.8082	0
TCONS_00129611	XLOC_025928	Exonic overlap(+)	435	0	19.782	0
TCONS_00130884	XLOC_026191	Exonic overlap(+)	268	0	178.791	0
TCONS_00133413	XLOC_026706	Intergenic	460	0	14.4907	0
TCONS_00134620	XLOC_026912	Splice junction overlap	575	0.076431	144.546	0.169046
TCONS_00136172	XLOC_027182	Intergenic	263	0	29.9484	0
TCONS_00141662	XLOC_028224	Intergenic	540	0	11.6802	0
TCONS_00142013	XLOC_028351	Intronic	263	0.0311108	187.008	0.0158708
TCONS_00152337	XLOC_030348	Splice junction overlap	900	0	30.9629	0
TCONS_00156637	XLOC_031137	Unclassified	1371	0	22.0499	0
TCONS_00158740	XLOC_031426	Intronic	510	7.7484	84.0676	8.00488
TCONS_00166613	XLOC_033141	Intergenic	410	0	10.1879	0
TCONS_00166665	XLOC_033137	Intergenic	768	0.803172	13.6421	0.82849
TCONS_00166873	XLOC_033214	Intergenic	401	0	3.29927	0
TCONS_00167507	XLOC_033310	Splice junction overlap	279	0	179.724	0
TCONS_00176004	XLOC_035023	Intergenic	356	0	56.0203	0.0371295
TCONS_00178956	XLOC_035573	Intronic	2716	0.00450349	10.7106	0.00088884
TCONS_00182092	XLOC_036232	Unclassified	459	0	74.4305	0.0197052
TCONS_00186337	XLOC_037065	Intronic	945	0	4.66039	0
TCONS_00189473	XLOC_037728	Intergenic	724	0	12.2724	0.0119681
TCONS_00191664	XLOC_038172	Intergenic	232	0	36.5873	0
