# Supplementary material for: Genome-wide identification of long non-coding RNA genes and their association with insecticide resistance and metamorphosis in diamondback moth, Plutella xylostella
Source: Sci Rep. 2017 Nov 20;7:15870. doi: 10.1038/s41598-017-16057-2 (PMC5696462; doi:10.1038/s41598-017-16057-2)
Supplement: Supplementary file 4 — Dataset 3 [file 41598_2017_16057_MOESM4_ESM.xlsx]

## Sheet: Sheet1
lncRNA_id	gene_id	transcript_type	length	MM_FPKM	GK_FPKM	MK_FPKM
TCONS_00000929	XLOC_000090	Intronic	207	0	1751.83	0
TCONS_00001815	XLOC_000289	Splice junction overlap	582	0	9.64294	0
TCONS_00007856	XLOC_001476	Splice junction overlap	209	0	127.045	0
TCONS_00008019	XLOC_001545	Splice junction overlap	324	0	46.8309	0
TCONS_00008421	XLOC_001528	Intergenic	434	0	20.939	0
TCONS_00008606	XLOC_001487	Intergenic	399	0	28.9907	0
TCONS_00010966	XLOC_002178	Unclassified	1702	0	10.7306	0
TCONS_00011799	XLOC_002346	Exonic overlap(+)	840	0	26.4495	0
TCONS_00012327	XLOC_002458	Splice junction overlap	316	0	133.297	0
TCONS_00013472	XLOC_002636	Intergenic	1143	0	4.91696	0
TCONS_00019836	XLOC_004004	Exonic overlap(+)	341	0	31.1943	0
TCONS_00020200	XLOC_004044	Exonic overlap(+)	1413	0	178.957	0
TCONS_00023258	XLOC_004636	Exonic overlap(+)	255	0	75.8577	0
TCONS_00025305	XLOC_005106	Intronic	433	0	13.864	0
TCONS_00025865	XLOC_005133	Exonic overlap(+)	258	0	74.2564	0
TCONS_00027535	XLOC_005436	Intergenic	471	0	13.0778	0
TCONS_00029436	XLOC_005991	Exonic overlap(+)	335	0	212.814	0
TCONS_00030269	XLOC_006233	Exonic overlap(+)	733	0	29.8538	0
TCONS_00039733	XLOC_007986	Splice junction overlap	907	0	38.804	0
TCONS_00040128	XLOC_007973	Intergenic	390	0	49.1585	0
TCONS_00040145	XLOC_008007	Exonic overlap(+)	567	0	19.0453	0
TCONS_00041750	XLOC_008486	Intergenic	277	0	68.8703	0
TCONS_00041803	XLOC_008483	Exonic overlap(+)	405	0	15.6794	0
TCONS_00042364	XLOC_008670	Unclassified	359	0	10.9975	0
TCONS_00042428	XLOC_008670	Unclassified	356	0	11.4983	0
TCONS_00042771	XLOC_008737	Intergenic	583	0	9.76939	0
TCONS_00044589	XLOC_009238	Intergenic	746	0	3.83963	0.00126073
TCONS_00044684	XLOC_009227	Splice junction overlap	388	0	28.7044	0
TCONS_00045262	XLOC_009348	Exonic overlap(-)	244	0	203.587	0
TCONS_00045471	XLOC_009354	Intergenic	657	0	12.2172	0
TCONS_00048962	XLOC_010023	Unclassified	266	0	60.0288	0
TCONS_00049473	XLOC_010186	Intergenic	901	0	8.33612	0
TCONS_00050518	XLOC_010324	Unclassified	655	0	11.9898	0
TCONS_00050548	XLOC_010295	Intergenic	335	0	32.7974	0
TCONS_00051400	XLOC_010436	Intergenic	527	0	22.4035	0
TCONS_00051401	XLOC_010436	Intergenic	380	0.002828	82.7729	0
TCONS_00052453	XLOC_010668	Splice junction overlap	4175	0.342403	40.9563	0.464727
TCONS_00056985	XLOC_011605	Unclassified	345	0	36.8198	0
TCONS_00061514	XLOC_012401	Splice junction overlap	709	0	12.2076	0
TCONS_00062400	XLOC_012616	Exonic overlap(-)	492	0	14.2484	0
TCONS_00062732	XLOC_012681	Splice junction overlap	612	0	24.4731	0
TCONS_00065433	XLOC_013202	Exonic overlap(+)	321	0	63.0472	0
TCONS_00065997	XLOC_013157	Splice junction overlap	256	0	66.6232	0
TCONS_00067475	XLOC_013516	Intergenic	382	0	27.7935	0
TCONS_00067611	XLOC_013574	Unclassified	764	0	11.199	0
TCONS_00072322	XLOC_014495	Splice junction overlap	293	0	48.3168	0.00345365
TCONS_00073428	XLOC_014750	Unclassified	570	0	29.676	0
TCONS_00077356	XLOC_015482	Unclassified	837	0	8.70989	0
TCONS_00080411	XLOC_016174	Intergenic	333	0	63.5708	0
TCONS_00080873	XLOC_016258	Unclassified	844	0	11.4916	0
TCONS_00083088	XLOC_016667	Splice junction overlap	505	0	15.6307	0
TCONS_00083390	XLOC_016710	Intergenic	223	0	148.959	0
TCONS_00083982	XLOC_016829	Exonic overlap(-)	927	0	4.36149	0
TCONS_00084566	XLOC_016987	Intergenic	546	0	13.0275	0
TCONS_00086017	XLOC_017271	Exonic overlap(+)	342	0	30.1549	0
TCONS_00089365	XLOC_017907	Unclassified	459	0	18.756	0
TCONS_00089456	XLOC_017898	Intergenic	788	2.41921	148.553	2.46749
TCONS_00090232	XLOC_018050	Intergenic	602	0	43.7335	0
TCONS_00092057	XLOC_018430	Intergenic	607	0	29.7271	0
TCONS_00093409	XLOC_018655	Unclassified	3535	0	4.98248	0
TCONS_00094103	XLOC_018762	Unclassified	1401	0	11.3706	0
TCONS_00095153	XLOC_019008	Intergenic	997	0	37.0195	0
TCONS_00098808	XLOC_019745	Intergenic	880	0	3.43612	0
TCONS_00098896	XLOC_019771	Intergenic	566	0	13.9125	0
TCONS_00099297	XLOC_019817	Exonic overlap(-)	996	0.000787465	29.5197	0
TCONS_00100012	XLOC_019928	Intronic	269	0	118.355	0
TCONS_00103114	XLOC_020505	Intronic	1398	0	3.89182	0
TCONS_00104223	XLOC_020841	Unclassified	361	0	31.1444	0
TCONS_00106514	XLOC_021233	Intronic	962	0	23.1187	0
TCONS_00106716	XLOC_021306	Intergenic	675	0	7.48893	0
TCONS_00106864	XLOC_021349	Exonic overlap(+)	1289	0.000145444	8.97985	0.00578734
TCONS_00110865	XLOC_022126	Unclassified	265	0	64.8158	0
TCONS_00111913	XLOC_022351	Exonic overlap(+)	445	0	15.7609	0
TCONS_00112370	XLOC_022435	Unclassified	238	0	288.119	0
TCONS_00113033	XLOC_022578	Intergenic	978	0	19.579	0.00775991
TCONS_00113374	XLOC_022653	Exonic overlap(+)	409	0	20.0407	0
TCONS_00114545	XLOC_022900	Intergenic	306	0	48.71	0
TCONS_00118237	XLOC_023541	Splice junction overlap	401	0	23.2437	0
TCONS_00118254	XLOC_023533	Splice junction overlap	2363	0	7.49162	0
TCONS_00119636	XLOC_023716	Intergenic	657	0	12.1991	0
TCONS_00120016	XLOC_023897	Unclassified	1468	0	4.66894	0
TCONS_00120174	XLOC_023886	Splice junction overlap	349	0	44.5088	0
TCONS_00125417	XLOC_025003	Splice junction overlap	520	0	11.9426	0
TCONS_00126967	XLOC_025407	Intergenic	516	0	22.1872	0
TCONS_00127097	XLOC_025406	Unclassified	3086	0.0607612	8.79096	0.250537
TCONS_00128384	XLOC_025682	Exonic overlap(+)	510	0	16.4022	0
TCONS_00129205	XLOC_025831	Exonic overlap(-)	1411	0.000895874	12.9899	0
TCONS_00129877	XLOC_025979	Unclassified	429	0.0383397	71.3995	0.0480161
TCONS_00130733	XLOC_026050	Intergenic	714	0	5.60054	0
TCONS_00131126	XLOC_026233	Splice junction overlap	735	0.0540478	626.295	0.0148892
TCONS_00131961	XLOC_026391	Unclassified	418	0	39.0548	0
TCONS_00132446	XLOC_026472	Intergenic	824	0	8.1969	0
TCONS_00134191	XLOC_026875	Intronic	328	0	61.4814	0
TCONS_00134753	XLOC_026948	Intergenic	676	0	11.4052	0
TCONS_00135329	XLOC_027041	Splice junction overlap	211	0	115.278	0
TCONS_00136645	XLOC_027203	Intergenic	520	0	15.1541	0
TCONS_00140242	XLOC_027998	Splice junction overlap	701	0	64.0541	0
TCONS_00140252	XLOC_028001	Intronic	860	0	5.45829	0
TCONS_00140273	XLOC_028024	Exonic overlap(+)	363	0	117.124	0
TCONS_00144805	XLOC_028824	Intronic	620	0	15.2242	0
TCONS_00148327	XLOC_029411	Intergenic	331	0	36.0206	0
TCONS_00151083	XLOC_030056	Exonic overlap(-)	554	0	9.54475	0
TCONS_00152318	XLOC_030348	Splice junction overlap	2420	0	6.70999	0
TCONS_00153759	XLOC_030607	Intergenic	1183	0	16.2497	0
TCONS_00156325	XLOC_031144	Unclassified	526	0	51.4419	0
TCONS_00157633	XLOC_031348	Intergenic	248	0	84.645	0
TCONS_00157978	XLOC_031435	Exonic overlap(+)	289	0	41.1208	0
TCONS_00161129	XLOC_031951	Intergenic	307	0	41.9448	0
TCONS_00162207	XLOC_032227	Intronic	459	0	18.6687	0
TCONS_00162286	XLOC_032240	Unclassified	806	0	7.10287	0
TCONS_00163995	XLOC_032626	Intronic	272	0	104.253	0
TCONS_00165269	XLOC_032912	Unclassified	884	0	22.8912	0
TCONS_00165495	XLOC_032944	Intergenic	725	0	11.2237	0
TCONS_00165513	XLOC_032944	Unclassified	798	0	6.75596	0
TCONS_00166928	XLOC_033218	Splice junction overlap	999	0.0100727	182.593	0.113912
TCONS_00169959	XLOC_033856	Unclassified	1668	0	6.82942	0
TCONS_00170109	XLOC_033890	Intergenic	1136	0	12.607	0
TCONS_00170238	XLOC_033957	Intergenic	306	0	62.2413	0
TCONS_00171256	XLOC_033973	Intergenic	1025	0	7.32714	0
TCONS_00173074	XLOC_034363	Intergenic	762	0.0303103	65.3783	0
TCONS_00174573	XLOC_034762	Splice junction overlap	395	0	32.9467	0
TCONS_00177043	XLOC_035212	Intergenic	218	0	292.446	0
TCONS_00177769	XLOC_035268	Intronic	495	0	38.8971	0
TCONS_00179547	XLOC_035703	Unclassified	476	0	46.3725	0
TCONS_00180468	XLOC_035896	Unclassified	1072	0	5.59054	0
TCONS_00185417	XLOC_036901	Unclassified	662	0	14.1847	0
TCONS_00188843	XLOC_037651	Exonic overlap(+)	438	0	22.0532	0
TCONS_00189095	XLOC_037707	Exonic overlap(+)	345	0	31.3479	0
TCONS_00190282	XLOC_037870	Splice junction overlap	635	0	16.6298	0
TCONS_00190283	XLOC_037870	Splice junction overlap	567	0	7.407	0.000279088
TCONS_00191748	XLOC_038244	Unclassified	794	0	20.8198	0
TCONS_00194761	XLOC_038832	Intronic	1138	0	19.0197	0
TCONS_00195007	XLOC_038902	Unclassified	560	0	16.2903	0
TCONS_00195036	XLOC_038912	Intergenic	234	0	108.053	0
TCONS_00195432	XLOC_038926	Intronic	879	0	26.8547	0
