# Supplementary material for: Genome-wide identification of long non-coding RNA genes and their association with insecticide resistance and metamorphosis in diamondback moth, Plutella xylostella
Source: Sci Rep. 2017 Nov 20;7:15870. doi: 10.1038/s41598-017-16057-2 (PMC5696462; doi:10.1038/s41598-017-16057-2)
Supplement: Supplementary file 5 — Dataset 4 [file 41598_2017_16057_MOESM5_ESM.xlsx]

## Sheet: Sheet1
tracking_id	gene_id	transcript_type	length	MM_FPKM	GK_FPKM	MK_FPKM
TCONS_00004252	XLOC_000859	Exonic overlap(-)	1154	0	0	99.8174
TCONS_00004467	XLOC_000895	Unclassified	330	0	0	38.4606
TCONS_00006652	XLOC_001308	Intergenic	713	0	0	8.16985
TCONS_00007940	XLOC_001544	Exonic overlap(-)	296	0	0	83.5439
TCONS_00010157	XLOC_002040	Unclassified	340	0	0	43.0973
TCONS_00011345	XLOC_002205	Unclassified	866	0	0	51.7092
TCONS_00015847	XLOC_003205	Unclassified	695	0	0	13.2458
TCONS_00015874	XLOC_003200	Intergenic	687	0	0	11.7958
TCONS_00015975	XLOC_003259	Intergenic	217	0	0	262.294
TCONS_00016660	XLOC_003388	Unclassified	759	0	0	26.97
TCONS_00016686	XLOC_003394	Unclassified	448	0	0	74.9284
TCONS_00017818	XLOC_003557	Unclassified	564	0	0	14.7703
TCONS_00020290	XLOC_004040	Unclassified	506	0	0	19.7164
TCONS_00020318	XLOC_003986	Exonic overlap(-)	2244	0	0	6.87167
TCONS_00021492	XLOC_004265	Intergenic	784	0	0	7.71915
TCONS_00022581	XLOC_004534	Unclassified	208	0	0	343.914
TCONS_00026709	XLOC_005090	Exonic overlap(+)	534	0	0	20.4162
TCONS_00026878	XLOC_005399	Unclassified	856	0	0	22.5147
TCONS_00027869	XLOC_005566	Splice junction overlap	324	0	0	33.5654
TCONS_00028257	XLOC_005653	Exonic overlap(+)	1084	0	0	5.4758
TCONS_00029317	XLOC_005994	Intergenic	373	0	0	13.1781
TCONS_00029459	XLOC_005994	Intergenic	461	0.00461909	0.0108744	222.339
TCONS_00029503	XLOC_005994	Exonic overlap(+)	568	0	0	22.6407
TCONS_00029693	XLOC_006086	Exonic overlap(+)	418	0	0	21.8915
TCONS_00029834	XLOC_006074	Exonic overlap(-)	677	0	0	9.10158
TCONS_00029945	XLOC_006089	Intergenic	2916	0	0	16.0651
TCONS_00031753	XLOC_006504	Splice junction overlap	705	0	0	36.0558
TCONS_00034023	XLOC_006937	Intergenic	441	0	0	56.3794
TCONS_00035773	XLOC_007235	Splice junction overlap	455	0	0	18.2249
TCONS_00036717	XLOC_007475	Unclassified	927	0	0	40.3902
TCONS_00039047	XLOC_007920	Splice junction overlap	1018	0	0	8.88306
TCONS_00039617	XLOC_007986	Splice junction overlap	361	0	0	28.4066
TCONS_00039942	XLOC_007974	Unclassified	760	0	0	4.06193
TCONS_00040250	XLOC_008270	Intergenic	226	0	0	288.095
TCONS_00041453	XLOC_008502	Unclassified	364	0	0	36.306
TCONS_00041801	XLOC_008482	Unclassified	613	0	0	15.8178
TCONS_00042365	XLOC_008670	Unclassified	286	0	0	40.5336
TCONS_00042786	XLOC_008738	Intronic	406	0	0	24.7354
TCONS_00043463	XLOC_008864	Intergenic	342	0	0	47.1258
TCONS_00043538	XLOC_008864	Intergenic	948	0	0	29.2328
TCONS_00044511	XLOC_009203	Splice junction overlap	298	0	0	54.914
TCONS_00045191	XLOC_009353	Exonic overlap(-)	562	0	0	15.8967
TCONS_00046157	XLOC_009464	Intergenic	273	0	0	148.631
TCONS_00046745	XLOC_009687	Intergenic	425	0	0	27.1407
TCONS_00049408	XLOC_010127	Intergenic	1354	0	0	3.5238
TCONS_00049521	XLOC_010173	Intergenic	580	0	0	14.0768
TCONS_00049789	XLOC_010229	Intergenic	627	0	0	14.4008
TCONS_00050015	XLOC_010238	Exonic overlap(-)	586	0	0	20.7868
TCONS_00052076	XLOC_010672	Exonic overlap(+)	358	0	0	99.6075
TCONS_00053153	XLOC_010873	Exonic overlap(-)	377	0	0	63.5827
TCONS_00054334	XLOC_011026	Splice junction overlap	1046	0	0	13.262
TCONS_00055432	XLOC_011248	Unclassified	309	0	0	199.633
TCONS_00055446	XLOC_011244	Exonic overlap(+)	1591	5.23304	7.79847	119.697
TCONS_00056714	XLOC_011489	Unclassified	238	0	0	95.5781
TCONS_00056995	XLOC_011611	Intronic	701	0	0	177.14
TCONS_00057465	XLOC_011579	Exonic overlap(+)	1199	0	0	7.52175
TCONS_00057589	XLOC_011611	Intronic	522	1.9532	0.833581	84.9679
TCONS_00058833	XLOC_011874	Exonic overlap(-)	643	0	0	21.7073
TCONS_00059405	XLOC_012046	Intronic	202	0	0	217.191
TCONS_00060871	XLOC_012295	Unclassified	359	0	0	63.4303
TCONS_00060912	XLOC_012298	Splice junction overlap	458	0	0	19.6087
TCONS_00063427	XLOC_012844	Exonic overlap(+)	465	0	0	21.3686
TCONS_00063696	XLOC_012836	Exonic overlap(+)	607	0	0	11.7113
TCONS_00064214	XLOC_012973	Exonic overlap(+)	332	0	0	29.6803
TCONS_00067251	XLOC_013480	Intronic	242	0	0	90.4598
TCONS_00067957	XLOC_013570	Intergenic	375	0	0	66.2465
TCONS_00070781	XLOC_014191	Unclassified	440	0	0	18.5228
TCONS_00071821	XLOC_014399	Intergenic	1536	0	0	5.41599
TCONS_00072069	XLOC_014495	Splice junction overlap	368	0	0	31.0495
TCONS_00075021	XLOC_014986	Exonic overlap(+)	370	0	0	50.2053
TCONS_00075727	XLOC_015212	Intergenic	259	0	0	79.4323
TCONS_00075782	XLOC_015242	Intronic	437	0	0	18.122
TCONS_00077246	XLOC_015482	Unclassified	627	0	0	38.4389
TCONS_00077450	XLOC_015484	Splice junction overlap	585	0	0	38.1823
TCONS_00081983	XLOC_016458	Unclassified	332	0	0	143.901
TCONS_00083123	XLOC_016657	Exonic overlap(-)	1198	0	0	13.2126
TCONS_00083386	XLOC_016708	Intergenic	1223	0	0	6.05107
TCONS_00083589	XLOC_016794	Intergenic	788	0	0	13.5112
TCONS_00083682	XLOC_016836	Unclassified	587	0	0	30.6279
TCONS_00084001	XLOC_016801	Intergenic	417	0	0	13.4819
TCONS_00084650	XLOC_016998	Intronic	1378	0	0	3.30456
TCONS_00087979	XLOC_017638	Intergenic	922	0	0	7.298
TCONS_00090176	XLOC_018059	Unclassified	1691	0.0483453	0.00934444	62.2951
TCONS_00091258	XLOC_018273	Unclassified	573	0.000517059	0.00193038	45.1273
TCONS_00091632	XLOC_018260	Exonic overlap(+)	678	0	0	29.5995
TCONS_00092043	XLOC_018426	Exonic overlap(+)	440	0	0	23.7812
TCONS_00093701	XLOC_018670	Intergenic	367	0	0	198.302
TCONS_00103591	XLOC_020688	Splice junction overlap	483	0.00163486	0.00503703	16.7015
TCONS_00104353	XLOC_020841	Intergenic	397	0	0	147.118
TCONS_00106486	XLOC_021252	Unclassified	722	7.76481	5.55493	127.504
TCONS_00106510	XLOC_021252	Splice junction overlap	441	0	0	28.8477
TCONS_00107514	XLOC_021452	Unclassified	509	0	0	35.2891
TCONS_00107635	XLOC_021517	Intergenic	242	0	0	369.683
TCONS_00108012	XLOC_021493	Splice junction overlap	226	0	0	119.149
TCONS_00109160	XLOC_021767	Splice junction overlap	942	0	0	14.979
TCONS_00109508	XLOC_021852	Intergenic	1463	0.00498353	0.0014156	18.8941
TCONS_00109889	XLOC_021955	Intergenic	901	0	0	20.6656
TCONS_00109965	XLOC_021992	Exonic overlap(+)	277	0	0	59.1425
TCONS_00111842	XLOC_022308	Intronic	457	0	0	30.2953
TCONS_00115600	XLOC_023039	Intergenic	437	0.00226416	0.00107729	21.3239
TCONS_00117391	XLOC_023302	Intergenic	680	0	0	5.11004
TCONS_00117393	XLOC_023302	Intergenic	677	0	0	5.7993
TCONS_00118208	XLOC_023539	Unclassified	468	0	0	42.5593
TCONS_00119611	XLOC_023682	Splice junction overlap	343	0	0	152.871
TCONS_00121489	XLOC_024222	Exonic overlap(+)	1741	0	0	4.08697
TCONS_00125098	XLOC_024946	Unclassified	717	0	0	32.7547
TCONS_00125415	XLOC_025003	Splice junction overlap	334	0	0	41.2875
TCONS_00125476	XLOC_025003	Splice junction overlap	378	0	0	29.0593
TCONS_00125882	XLOC_025075	Splice junction overlap	391	0	0	30.0038
TCONS_00126037	XLOC_025184	Intronic	421	0	0	42.9786
TCONS_00126768	XLOC_025315	Exonic overlap(+)	421	0	0	22.9357
TCONS_00127699	XLOC_025605	Intronic	344	0	0	131.137
TCONS_00128561	XLOC_025761	Splice junction overlap	748	0	0	24.4187
TCONS_00128702	XLOC_025761	Splice junction overlap	828	0	0	23.8921
TCONS_00130332	XLOC_026068	Exonic overlap(+)	278	0	0	269.493
TCONS_00131709	XLOC_026356	Unclassified	460	0	0	23.5282
TCONS_00133307	XLOC_026666	Intergenic	1030	0	0	15.7571
TCONS_00133409	XLOC_026706	Intergenic	456	0	0	22.9843
TCONS_00136455	XLOC_027231	Splice junction overlap	419	0	0	15.4925
TCONS_00138769	XLOC_027665	Intergenic	494	0	0	52.438
TCONS_00139967	XLOC_027965	Intronic	661	0.00249725	0.00117106	79.7711
TCONS_00140260	XLOC_028001	Intronic	315	0	0	44.051
TCONS_00140831	XLOC_028064	Intergenic	265	0	0	74.8782
TCONS_00141291	XLOC_028186	Exonic overlap(-)	941	0	0.000826235	46.5468
TCONS_00141529	XLOC_028187	Intergenic	311	0	0	37.4361
TCONS_00141923	XLOC_028327	Intergenic	497	0	0	15.9179
TCONS_00144400	XLOC_028582	Exonic overlap(+)	454	0	0	21.3076
TCONS_00145454	XLOC_028963	Intergenic	238	0	0	98.233
TCONS_00147578	XLOC_029338	Exonic overlap(+)	235	0	0	111.165
TCONS_00148598	XLOC_029567	Intergenic	599	0	0	11.8991
TCONS_00149452	XLOC_029729	Intronic	260	0	0	310.882
TCONS_00149474	XLOC_029720	Intergenic	721	0	0	78.5584
TCONS_00150393	XLOC_029913	Unclassified	416	0	0	39.6316
TCONS_00152020	XLOC_030286	Exonic overlap(+)	439	0.20229	0.253986	299.694
TCONS_00153488	XLOC_030555	Splice junction overlap	378	0	0	3.50886
TCONS_00155942	XLOC_030997	Unclassified	588	0	0	9.08876
TCONS_00158924	XLOC_031575	Intergenic	755	0	0	10.391
TCONS_00161103	XLOC_031942	Splice junction overlap	332	0	0	79.3482
TCONS_00162502	XLOC_032290	Exonic overlap(+)	899	0	0	17.0855
TCONS_00164229	XLOC_032671	Unclassified	376	0	0	32.6374
TCONS_00166664	XLOC_033137	Intergenic	765	3.40786	4.16774	148.75
TCONS_00167957	XLOC_033322	Intronic	472	0	0	65.1911
TCONS_00168140	XLOC_033429	Unclassified	413	0	0	117.839
TCONS_00168232	XLOC_033457	Unclassified	384	0	0	30.9127
TCONS_00168317	XLOC_033470	Splice junction overlap	252	0	0	95.6002
TCONS_00169147	XLOC_033676	Unclassified	815	0	0	17.4669
TCONS_00169693	XLOC_033750	Intronic	278	0	0.0246228	89.9177
TCONS_00169921	XLOC_033843	Exonic overlap(+)	670	0.00650942	0.00429161	14.1942
TCONS_00170235	XLOC_033954	Unclassified	1552	0	0	16.2726
TCONS_00170332	XLOC_033990	Intergenic	707	0	0	14.3832
TCONS_00171199	XLOC_033973	Intergenic	720	0	0	35.4263
TCONS_00172623	XLOC_034342	Intergenic	259	0	0	103.483
TCONS_00172720	XLOC_034381	Unclassified	428	0	0	73.5782
TCONS_00176343	XLOC_035020	Exonic overlap(+)	3160	0.0105058	0	40.5966
TCONS_00176584	XLOC_035023	Intergenic	478	0	0	15.8702
TCONS_00177765	XLOC_035265	Intergenic	2062	0	0	13.731
TCONS_00178573	XLOC_035502	Unclassified	393	0	0	62.5577
TCONS_00178926	XLOC_035574	Intronic	543	0	0	7.92633
TCONS_00179959	XLOC_035784	Unclassified	257	0	0	151.037
TCONS_00180886	XLOC_035947	Splice junction overlap	493	0	0	21.4314
TCONS_00181515	XLOC_035963	Splice junction overlap	1143	0	0	8.67523
TCONS_00183788	XLOC_036564	Unclassified	457	0	0	157.617
TCONS_00185387	XLOC_036895	Unclassified	256	0	0	100.169
TCONS_00187036	XLOC_037250	Unclassified	443	0	0	21.0908
TCONS_00187948	XLOC_037381	Splice junction overlap	944	0	0	3.19753
TCONS_00189654	XLOC_037831	Intergenic	291	0	0	109.557
TCONS_00190552	XLOC_037870	Splice junction overlap	349	0	0	36.187
TCONS_00192633	XLOC_038435	Exonic overlap(+)	239	0	0	108.187
TCONS_00193588	XLOC_038659	Unclassified	559	0	0	12.4232
TCONS_00193650	XLOC_038687	Splice junction overlap	5492	0	0	15.2659
TCONS_00194490	XLOC_038843	Unclassified	267	0	0	139.578
TCONS_00194709	XLOC_038832	Intergenic	424	0.00603785	0.00510183	89.2605
