# Supplementary material for: Genome-wide identification of long non-coding RNA genes and their association with insecticide resistance and metamorphosis in diamondback moth, Plutella xylostella
Source: Sci Rep. 2017 Nov 20;7:15870. doi: 10.1038/s41598-017-16057-2 (PMC5696462; doi:10.1038/s41598-017-16057-2)
Supplement: Supplementary file 6 — Dataset 5 [file 41598_2017_16057_MOESM6_ESM.xlsx]

## Sheet: Sheet1
lncRNA_id	gene_id	transcript_type	length	egg_FPKM	larvae_FPKM	pupa_FPKM	adult_FPKM
TCONS_00000752	XLOC_000035	Intergenic	208	224.566	500.04	14589.9	280.562
TCONS_00005795	XLOC_001129	Exonic overlap(+)	712	0	0	2088.12	0
TCONS_00006545	XLOC_001236	Intronic	698	0.000689957	0	30.5331	0
TCONS_00006667	XLOC_001308	Intergenic	651	0	0	3.41706	0
TCONS_00010681	XLOC_002122	Splice junction overlap	204	0	0	2973.71	199.535
TCONS_00011021	XLOC_002187	Intergenic	360	0	0	20.1181	0
TCONS_00014655	XLOC_002916	Intergenic	2062	12.6291	0.901097	148.402	3.46504
TCONS_00015967	XLOC_003259	Intergenic	203	0	0.0232763	622.75	0
TCONS_00016959	XLOC_003383	Intergenic	983	0	0	11.0148	0
TCONS_00022578	XLOC_004517	Unclassified	1414	0	0	260.771	20.7183
TCONS_00028328	XLOC_005735	Exonic overlap(+)	284	18.2408	27.4403	649.167	25.2676
TCONS_00029384	XLOC_005989	Intergenic	718	0	0	4.1793	0
TCONS_00029530	XLOC_005994	Intergenic	487	0	0	44.9503	0.111757
TCONS_00030270	XLOC_006233	Intergenic	204	0	0	319.428	0
TCONS_00037923	XLOC_007450	Splice junction overlap	277	0	0	2363.34	217.552
TCONS_00045362	XLOC_009356	Exonic overlap(-)	227	0	0	64.0359	0
TCONS_00046387	XLOC_009622	Unclassified	531	6.99479	0	101.337	0
TCONS_00046745	XLOC_009687	Intergenic	425	0	0	12.3574	0
TCONS_00048928	XLOC_010005	Intergenic	1323	11.9076	8.45479	192.514	0
TCONS_00072322	XLOC_014495	Splice junction overlap	293	0.0155939	0	80.5036	0.122057
TCONS_00074950	XLOC_014971	Splice junction overlap	572	2.63754	0	79.8817	0
TCONS_00076510	XLOC_015335	Exonic overlap(-)	296	0	0	18.0999	0
TCONS_00077621	XLOC_015519	Intergenic	2430	0	0	36.5035	0.801234
TCONS_00087732	XLOC_017590	Intergenic	352	0	0.145935	12.0803	0
TCONS_00088667	XLOC_017735	Splice junction overlap	269	0	0	161.624	0
TCONS_00091632	XLOC_018260	Exonic overlap(+)	678	32.1055	14.5008	504.698	15.3898
TCONS_00096245	XLOC_019255	Unclassified	360	6.73127	0	873.208	15.5521
TCONS_00096818	XLOC_019203	Intergenic	429	0	0	22.0241	0
TCONS_00104880	XLOC_020962	Unclassified	2245	1.18929	18.6066	478.074	6.16645
TCONS_00106511	XLOC_021252	Splice junction overlap	436	3.36569	0	47.3892	3.44554
TCONS_00106528	XLOC_021233	Intronic	736	0	0.000384177	70.7479	0.000253285
TCONS_00107528	XLOC_021481	Unclassified	280	0	0	1419.63	0
TCONS_00109748	XLOC_021908	Splice junction overlap	365	24.7263	0	1424.91	7.24612
TCONS_00109750	XLOC_021908	Splice junction overlap	463	0	0	271.481	0
TCONS_00110129	XLOC_022008	Splice junction overlap	1805	0	0	26.6705	0
TCONS_00110865	XLOC_022126	Unclassified	265	0	1253.79	33060.7	72.4508
TCONS_00112644	XLOC_022452	Splice junction overlap	247	0	0	483.344	0
TCONS_00120476	XLOC_024053	Unclassified	431	3.88725	0	121.163	5.45712
TCONS_00120544	XLOC_024074	Exonic overlap(-)	229	226.035	3783.03	95478.1	0
TCONS_00120640	XLOC_024073	Intergenic	343	0	0	71.1487	0
TCONS_00120855	XLOC_024119	Splice junction overlap	314	0	0	16.9408	0
TCONS_00122653	XLOC_024473	Splice junction overlap	340	0	0	38.2028	0
TCONS_00129932	XLOC_025979	Exonic overlap(-)	539	0	0	32.1527	0
TCONS_00134620	XLOC_026912	Splice junction overlap	575	0.0609711	0.0580123	11.9463	0.100725
TCONS_00136170	XLOC_027180	Intergenic	281	0	0	16.0312	0
TCONS_00136193	XLOC_027241	Intergenic	547	0	0	7.84417	0
TCONS_00136375	XLOC_027208	Intergenic	785	0.000545874	210.706	2138.18	96.6915
TCONS_00140917	XLOC_028095	Intergenic	1616	0	0	31.6254	0.0217052
TCONS_00141291	XLOC_028186	Exonic overlap(-)	941	52.842	1127.4	37548.8	2450.64
TCONS_00141421	XLOC_028186	Exonic overlap(-)	797	9.02486	277.788	6324.26	360.889
TCONS_00152055	XLOC_030283	Intronic	749	2.51235	42.6022	761.001	49.789
TCONS_00152704	XLOC_030361	Intergenic	747	0	0	24.2758	0
TCONS_00158143	XLOC_031440	Unclassified	231	883.727	827.4	10071.6	0
TCONS_00170238	XLOC_033957	Intergenic	306	0	0	22.1672	0
TCONS_00172480	XLOC_034321	Unclassified	361	5.22487	175.041	2468.54	117.663
TCONS_00174893	XLOC_034787	Exonic overlap(+)	795	79.4734	130.144	2665.63	22.1649
TCONS_00175210	XLOC_034827	Splice junction overlap	749	0	0	20.5317	0
TCONS_00184902	XLOC_036802	Unclassified	228	0	175.906	18541	492.43
TCONS_00186334	XLOC_037065	Splice junction overlap	394	4.25675	0	313.486	12.8409
TCONS_00186337	XLOC_037065	Intronic	945	0	0	593.226	0
TCONS_00187535	XLOC_037382	Exonic overlap(-)	577	0	0	8.20528	0
TCONS_00194202	XLOC_038687	Splice junction overlap	914	0.548685	141.758	3825.49	98.9944
TCONS_00196554	XLOC_039186	Intergenic	491	0	0.00966618	16.0875	0
