# Supplementary material for: Genome-wide identification of long non-coding RNA genes and their association with insecticide resistance and metamorphosis in diamondback moth, Plutella xylostella
Source: Sci Rep. 2017 Nov 20;7:15870. doi: 10.1038/s41598-017-16057-2 (PMC5696462; doi:10.1038/s41598-017-16057-2)
Supplement: Supplementary file 7 — Dataset 6 [file 41598_2017_16057_MOESM7_ESM.xlsx]

## Sheet: Sheet1
lncRNA_id	gene_id	transcript_type	length	egg_FPKM	larvae_FPKM	pupa_FPKM	adult_FPKM
TCONS_00005054	XLOC_000998	Intergenic	329	181.691	0	11.8473	8.22803
TCONS_00007207	XLOC_001364	Intergenic	1254	23.9335	1.32984	2.36432	0
TCONS_00007208	XLOC_001364	Intergenic	1143	24.1751	0	0	0
TCONS_00007209	XLOC_001364	Intergenic	578	14.6068	0	0	0
TCONS_00008019	XLOC_001545	Splice junction overlap	324	22.8076	0	0	0
TCONS_00010263	XLOC_002025	Intergenic	1152	61.9822	0.168749	4.23856	0.0155213
TCONS_00014088	XLOC_002809	Intergenic	312	10.6841	0	0	0
TCONS_00015890	XLOC_003194	Intergenic	733	146.552	2.34344	4.26715	1.12353
TCONS_00017224	XLOC_003489	Exonic overlap(+)	932	35.3835	0.729396	0	0.00203271
TCONS_00018558	XLOC_003715	Splice junction overlap	1266	307.563	0.0236635	0.0165692	0.00314986
TCONS_00018912	XLOC_003796	Splice junction overlap	491	22.6219	0	0	0
TCONS_00021092	XLOC_004162	Exonic overlap(+)	822	93.2595	0.00648068	8.36851	0.0576674
TCONS_00023057	XLOC_004610	Intergenic	285	63.2744	0	0	0
TCONS_00030290	XLOC_006246	Unclassified	3134	3563.08	53.7116	86.4921	8.25925
TCONS_00031391	XLOC_006360	Intergenic	227	370.073	0	0	30.7899
TCONS_00043416	XLOC_008816	Intergenic	2893	190.787	2.78196	9.27918	5.55242
TCONS_00043417	XLOC_008817	Intergenic	645	31.6484	3.11816	0	2.12711
TCONS_00043418	XLOC_008818	Intergenic	534	40.8469	0	0	2.07612
TCONS_00052551	XLOC_010665	Intronic	253	19199.7	0	0	0
TCONS_00059079	XLOC_011948	Intergenic	321	37.6955	0	0	0
TCONS_00060871	XLOC_012295	Unclassified	359	135.83	12.8642	8.08818	6.7528
TCONS_00065378	XLOC_013187	Splice junction overlap	484	617.041	5.82171	36.0992	0
TCONS_00066961	XLOC_013419	Intergenic	1233	420.561	0	0	0.486317
TCONS_00070153	XLOC_014038	Intergenic	338	126.133	0	0	0
TCONS_00070154	XLOC_014039	Intergenic	829	30.1166	0	1.71916	0
TCONS_00074898	XLOC_014974	Intergenic	2631	14.5621	0.0118	0.00546111	0.00416911
TCONS_00080411	XLOC_016174	Intergenic	333	70.0176	0	0	5.50196
TCONS_00083386	XLOC_016708	Intergenic	1223	83.0794	0	1.56428	1.32375
TCONS_00083388	XLOC_016709	Intergenic	3490	67.6573	0	1.12722	1.40634
TCONS_00083390	XLOC_016710	Intergenic	223	2142.12	0	0	0
TCONS_00093756	XLOC_018708	Unclassified	258	13.5219	0	0	0
TCONS_00100699	XLOC_020120	Intronic	224	153.26	0	0	0
TCONS_00104176	XLOC_020809	Exonic overlap(+)	1238	367.187	0	13.4533	3.29392
TCONS_00104177	XLOC_020809	Exonic overlap(+)	1347	36.7616	0	0	0
TCONS_00104178	XLOC_020809	Exonic overlap(+)	1231	38.6043	0	0.000130591	0.00242806
TCONS_00105723	XLOC_021041	Intergenic	232	31.7747	0	0	0
TCONS_00107400	XLOC_021424	Intergenic	303	3850.82	0	0	0
TCONS_00107934	XLOC_021501	Splice junction overlap	204	362.817	0	0	0
TCONS_00109509	XLOC_021852	Intergenic	1464	232.393	0.0100276	0.0292011	0
TCONS_00112185	XLOC_022397	Exonic overlap(-)	252	82.6445	0	0	0
TCONS_00112978	XLOC_022578	Intergenic	230	19.6882	0	0	0
TCONS_00116246	XLOC_023132	Intergenic	351	54.6458	0.00598795	0	0
TCONS_00118237	XLOC_023541	Splice junction overlap	401	47.9769	0	0	0
TCONS_00129025	XLOC_025841	Unclassified	2168	379.931	0	0	0
TCONS_00129142	XLOC_025841	Splice junction overlap	2273	384.108	11.2864	27.5425	4.63508
TCONS_00133409	XLOC_026706	Intergenic	456	43.6396	0	0.00541781	0
TCONS_00134753	XLOC_026948	Intergenic	676	56.637	0.00298367	0.0072967	0.00320095
TCONS_00139966	XLOC_027965	Intronic	446	102.517	0.00590172	5.2272	0
TCONS_00146614	XLOC_029177	Intronic	225	83.6557	0	0	0
TCONS_00146639	XLOC_029173	Intergenic	486	32.8471	0	0	0
TCONS_00150715	XLOC_029980	Unclassified	666	555.798	0	0.0157056	4.70723
TCONS_00152046	XLOC_030286	Exonic overlap(+)	319	6.37374	0	0	0
TCONS_00152301	XLOC_030348	Splice junction overlap	1005	6.48937	0	0	0
TCONS_00164354	XLOC_032681	Splice junction overlap	2277	117.81	3.67352	7.92864	7.80658
TCONS_00165318	XLOC_032917	Splice junction overlap	216	267.306	0	0	0
TCONS_00165405	XLOC_032932	Exonic overlap(+)	388	17873.8	0	0	0
TCONS_00167783	XLOC_033336	Exonic overlap(+)	395	4248.34	0	23.8868	0
TCONS_00167784	XLOC_033337	Intergenic	274	53385.7	0	0	0
TCONS_00170054	XLOC_033874	Splice junction overlap	321	119.144	0	0	0
TCONS_00170055	XLOC_033874	Splice junction overlap	387	683.438	0	0	0
TCONS_00173440	XLOC_034521	Intergenic	259	11066.6	0	0	0
TCONS_00174573	XLOC_034762	Splice junction overlap	395	126308	12.1324	7.50943	2916.98
TCONS_00180167	XLOC_035796	Exonic overlap(-)	519	56.9433	0	0.000916656	0.0192576
TCONS_00181088	XLOC_035950	Unclassified	1127	7.83245	0	0	0
TCONS_00186087	XLOC_037029	Intergenic	401	257.534	0	0	0
TCONS_00187762	XLOC_037359	Splice junction overlap	384	15.558	0	0	0
TCONS_00189841	XLOC_037880	Splice junction overlap	213	119.077	0	0	0
TCONS_00193757	XLOC_038673	Exonic overlap(-)	644	67.8807	0.119374	0.0682064	0
TCONS_00194971	XLOC_038902	Exonic overlap(-)	208	638.679	0	56.798	0
