# Supplementary material for: Genome-wide identification of long non-coding RNA genes and their association with insecticide resistance and metamorphosis in diamondback moth, Plutella xylostella
Source: Sci Rep. 2017 Nov 20;7:15870. doi: 10.1038/s41598-017-16057-2 (PMC5696462; doi:10.1038/s41598-017-16057-2)
Supplement: Supplementary file 8 — Dataset 7 [file 41598_2017_16057_MOESM8_ESM.xlsx]

## Sheet: Sheet1
lncRNA_id	gene_id	transcript_type	length	egg_FPKM	larvae_FPKM	pupa_FPKM	adult_FPKM
TCONS_00000932	XLOC_000095	Exonic overlap(-)	815	5.8829	190.938	5.10029	1.42117
TCONS_00002736	XLOC_000550	Unclassified	1415	6.85145	391.933	5.1995	1.69814
TCONS_00005942	XLOC_001194	Unclassified	334	11.4516	1311.96	15.8527	28.2189
TCONS_00006650	XLOC_001308	Intergenic	735	0	7.08019	0	0
TCONS_00006671	XLOC_001308	Intergenic	855	0	43.3475	3.56844	0
TCONS_00008848	XLOC_001741	Intergenic	386	0	110.882	0	5.56159
TCONS_00010400	XLOC_002076	Intronic overlap(-)	309	0	280.119	11.724	10.005
TCONS_00011549	XLOC_002214	Intergenic	320	7.40354	307.142	0	0
TCONS_00012095	XLOC_002330	Intergenic	475	0	74.4757	4.62452	0
TCONS_00014090	XLOC_002810	Intronic overlap(-)	251	0	5756.91	0	0
TCONS_00014091	XLOC_002810	Intronic overlap(-)	322	7.53734	5984.34	0	9.72763
TCONS_00014713	XLOC_002942	Intergenic	216	0	133.422	0	0
TCONS_00015840	XLOC_003193	Unclassified	684	4.68576	310.545	2.85031	0
TCONS_00015874	XLOC_003200	Intergenic	687	6.94087	632.104	0	0
TCONS_00016098	XLOC_003304	Exonic overlap(+)	301	0	56.1082	0	0
TCONS_00018021	XLOC_003622	Exonic overlap(+)	233	0	208.139	0	0
TCONS_00018818	XLOC_003791	Unclassified	904	0	16.3622	0.000203481	0.000575858
TCONS_00021331	XLOC_004282	Unclassified	348	0	96.5917	7.04108	0
TCONS_00021475	XLOC_004282	Intergenic	343	0	140.724	0	0
TCONS_00021669	XLOC_004339	Exonic overlap(+)	238	0	83.1668	0	0
TCONS_00023111	XLOC_004609	Intronic	363	0	55.7929	0	0
TCONS_00027551	XLOC_005460	Splice junction overlap	233	114.13	217022	4480.3	15787.6
TCONS_00029588	XLOC_005994	Splice junction overlap	462	0	21.4465	0.00760293	0
TCONS_00032678	XLOC_006542	Splice junction overlap	681	0	1321.47	5.556	45.9643
TCONS_00034444	XLOC_007027	Splice junction overlap	382	0.0188812	157.702	0.0172808	0.00504238
TCONS_00036278	XLOC_007377	Exonic overlap(+)	202	0	2235.73	0	134.878
TCONS_00043845	XLOC_009035	Intergenic	283	0	76.1047	0	0
TCONS_00045695	XLOC_009462	Exonic overlap(+)	282	0	23.0799	0	0
TCONS_00049885	XLOC_010219	Exonic overlap(+)	661	0.0344285	51.1156	2.22745	4.67594
TCONS_00053380	XLOC_010874	Exonic overlap(+)	678	0	41.3076	0	0
TCONS_00054391	XLOC_011048	Intergenic	1377	0	53.0814	0.000266564	0
TCONS_00054408	XLOC_011048	Intergenic	1239	0	100.088	1.31114	1.0098
TCONS_00054701	XLOC_011083	Exonic overlap(-)	265	0	468.582	0	0
TCONS_00055349	XLOC_011244	Splice junction overlap	393	0	40.7368	0	0
TCONS_00055412	XLOC_011244	Splice junction overlap	299	20.5575	3466.83	90.38	0
TCONS_00055446	XLOC_011244	Exonic overlap(+)	1591	9.19537	1564.03	31.5111	24.2509
TCONS_00056265	XLOC_011422	Splice junction overlap	286	0	6395.39	77.0501	548.714
TCONS_00058919	XLOC_011938	Exonic overlap(-)	206	0	604.06	0	0
TCONS_00066561	XLOC_013371	Exonic overlap(-)	434	73.0532	933.124	73.9791	90.121
TCONS_00067047	XLOC_013419	Intergenic	445	0	34.567	0	0
TCONS_00068919	XLOC_013873	Exonic overlap(+)	522	9.38416	362.999	1.94435	20.0782
TCONS_00077657	XLOC_015533	Intergenic	347	0	44.6594	2.47303	0
TCONS_00078557	XLOC_015774	Unclassified	1243	6.0608	4927.1	1.36369	4.3636
TCONS_00079103	XLOC_015802	Exonic overlap(-)	1171	2.55096	782.289	29.8979	12.3447
TCONS_00079204	XLOC_015788	Intergenic	292	6.91212	285.216	0.00314827	0.105442
TCONS_00086835	XLOC_017464	Splice junction overlap	226	43.2137	5902.25	495.206	85.3352
TCONS_00093650	XLOC_018671	Intergenic	889	0.00991159	8.62826	0	0
TCONS_00094227	XLOC_018791	Unclassified	458	0	3468.05	250.122	21.9689
TCONS_00097482	XLOC_019535	Splice junction overlap	405	83.3935	17434.4	205.258	59.0114
TCONS_00097804	XLOC_019535	Splice junction overlap	465	0	10.591	0	0
TCONS_00098285	XLOC_019676	Exonic overlap(+)	312	4.52875	51.7825	0	0
TCONS_00106311	XLOC_021200	Exonic overlap(+)	400	5.04167	7714.76	3.50157	6.12321
TCONS_00106312	XLOC_021200	Exonic overlap(+)	400	5.02062	66.0628	3.51771	6.14174
TCONS_00106455	XLOC_021253	Unclassified	460	98.9045	86147	412.862	160.78
TCONS_00106486	XLOC_021252	Unclassified	722	0	4565.36	29.7004	9.61584
TCONS_00106512	XLOC_021252	Exonic overlap(+)	436	0	1268.85	0	3.44554
TCONS_00106537	XLOC_021239	Intergenic	233	0	260.437	0	0
TCONS_00107155	XLOC_021372	Intronic overlap(-)	309	40.5893	1031.32	48.2439	40.8342
TCONS_00108206	XLOC_021602	Exonic overlap(-)	209	0	1591.42	0	0
TCONS_00108462	XLOC_021664	Unclassified	484	5.45598	70.0185	3.69876	5.4664
TCONS_00108682	XLOC_021712	Splice junction overlap	223	0	3141.45	0	0
TCONS_00112798	XLOC_022526	Exonic overlap(+)	407	0	36.5074	0	0
TCONS_00114442	XLOC_022873	Splice junction overlap	644	10.4513	141.91	3.93335	3.61204
TCONS_00114733	XLOC_022873	Splice junction overlap	653	25.1143	487.063	13.9431	44.0892
TCONS_00115600	XLOC_023039	Intergenic	437	0	26.2195	0.00334629	0.0122777
TCONS_00118191	XLOC_023546	Intergenic	338	0	12.0848	0	0
TCONS_00118218	XLOC_023533	Splice junction overlap	828	0.947513	487.842	0.969233	0.997658
TCONS_00118255	XLOC_023533	Splice junction overlap	2360	0.625628	103.794	0	3.51e-05
TCONS_00118970	XLOC_023733	Intronic	379	0	3602.5	33.8769	4.83428
TCONS_00118977	XLOC_023739	Unclassified	471	0	3280.17	0	89.7449
TCONS_00119522	XLOC_023682	Exonic overlap(+)	205	0	125.386	0	0
TCONS_00120815	XLOC_024118	Unclassified	456	0	495.255	7.36176	0
TCONS_00122276	XLOC_024401	Unclassified	209	103.849	31064.2	2166.49	445.165
TCONS_00122301	XLOC_024396	Intergenic	314	234.51	19054.7	95.7109	1619.82
TCONS_00122378	XLOC_024401	Intergenic	221	0	46278.4	4557.59	624.368
TCONS_00126037	XLOC_025184	Intronic	421	0	28.1582	0	0
TCONS_00130531	XLOC_026030	Exonic overlap(-)	1767	13.601	3292.5	63.9774	191.304
TCONS_00131084	XLOC_026230	Splice junction overlap	693	0.0490354	71.6039	0.343611	0.00305896
TCONS_00131112	XLOC_026230	Splice junction overlap	384	8.34956	127.32	0	0
TCONS_00132265	XLOC_026472	Intergenic	443	0	4.17531	0.0714327	0
TCONS_00132671	XLOC_026570	Splice junction overlap	332	7.82875	4411.18	265.558	12.5989
TCONS_00135265	XLOC_027042	Unclassified	697	2.89775	838.184	2.86916	0
TCONS_00135319	XLOC_027041	Intergenic	260	11.2752	1417.82	17.8115	0
TCONS_00135328	XLOC_027041	Exonic overlap(+)	204	665.306	660452	1473.03	96.2319
TCONS_00136192	XLOC_027240	Intergenic	241	0	132.933	0	0
TCONS_00143296	XLOC_028656	Exonic overlap(+)	534	0	427.159	0	0
TCONS_00145452	XLOC_028961	Unclassified	251	20.4615	1399.94	0	0
TCONS_00150398	XLOC_029916	Exonic overlap(+)	342	0	3384.56	38.5471	44.207
TCONS_00152059	XLOC_030286	Exonic overlap(+)	494	0	191.091	0	4.89891
TCONS_00152478	XLOC_030369	Exonic overlap(-)	945	0	241.958	5.23107	12.4188
TCONS_00153495	XLOC_030562	Splice junction overlap	285	10.047	36542	13.6052	11.2713
TCONS_00153533	XLOC_030562	Exonic overlap(+)	1234	47.0173	32815.1	73.3898	65.8123
TCONS_00161129	XLOC_031951	Intergenic	307	0	541.891	12.0575	0
TCONS_00163772	XLOC_032592	Exonic overlap(-)	232	0	162616	0	31.1288
TCONS_00164654	XLOC_032737	Intergenic	505	0	8.6977	0	0
TCONS_00165264	XLOC_032911	Unclassified	434	0	1378.4	0	10.7589
TCONS_00165295	XLOC_032918	Intronic	557	0	37.489	0	0
TCONS_00165426	XLOC_032948	Exonic overlap(-)	433	0	74.4739	0.000143386	0
TCONS_00165427	XLOC_032948	Exonic overlap(-)	451	0	184.572	0	0
TCONS_00165516	XLOC_032948	Intergenic	316	0	11841.7	9.57775	0
TCONS_00165526	XLOC_032948	Exonic overlap(-)	388	4.43991	2643.87	0	0
TCONS_00166443	XLOC_033033	Exonic overlap(+)	463	7.77857	955.731	0	0
TCONS_00166779	XLOC_033177	Unclassified	656	11.5304	1441.57	32.4469	133.508
TCONS_00166813	XLOC_033177	Intergenic	481	18.0355	448.157	0	6.67583
TCONS_00166873	XLOC_033214	Intergenic	401	0	29.4049	0	0
TCONS_00167614	XLOC_033310	Intergenic	267	0	52.3102	0	0
TCONS_00168103	XLOC_033418	Exonic overlap(-)	275	0	946.05	52.0041	42.4112
TCONS_00169523	XLOC_033761	Unclassified	279	0	557.085	0	0
TCONS_00170121	XLOC_033900	Unclassified	920	0	25.4199	0	1.98616
TCONS_00170687	XLOC_033937	Intronic	601	0	468.008	23.1803	45.7166
TCONS_00175832	XLOC_034999	Intronic overlap(-)	678	0	394.681	28.4526	29.3592
TCONS_00176584	XLOC_035023	Intergenic	478	0	105.892	0.000371106	0
TCONS_00177426	XLOC_035291	Exonic overlap(-)	1282	2.18207	4242.87	344.213	107.075
TCONS_00180255	XLOC_035770	Splice junction overlap	270	0	381.379	0	0
TCONS_00180886	XLOC_035947	Splice junction overlap	493	24.0954	5327.04	13.2073	190.662
TCONS_00183788	XLOC_036564	Unclassified	457	2.75584	149.717	0	0
TCONS_00186426	XLOC_037088	Splice junction overlap	1655	0.000139575	20110.5	384.194	0
TCONS_00186744	XLOC_037088	Splice junction overlap	1407	0.87367	163.921	6.13703	0
TCONS_00186768	XLOC_037110	Splice junction overlap	223	0	470641	6111.72	0
TCONS_00187746	XLOC_037362	Exonic overlap(+)	975	0	8.86429	0	0
TCONS_00188545	XLOC_037597	Intergenic	385	0	15.7826	0	0
TCONS_00193923	XLOC_038687	Exonic overlap(+)	914	1.6576	2157.28	31.3044	67.8111
TCONS_00196520	XLOC_039170	Exonic overlap(-)	1035	2.75974	109.771	0	3.16364
