# Supplementary material for: Genome-wide identification of long non-coding RNA genes and their association with insecticide resistance and metamorphosis in diamondback moth, Plutella xylostella
Source: Sci Rep. 2017 Nov 20;7:15870. doi: 10.1038/s41598-017-16057-2 (PMC5696462; doi:10.1038/s41598-017-16057-2)
Supplement: Supplementary file 9 — Dataset 8 [file 41598_2017_16057_MOESM9_ESM.xlsx]

## Sheet: Sheet1
lncRNA_id	gene_id	transcript_type	length	egg_FPKM	larvae_FPKM	pupa_FPKM	adult_FPKM
TCONS_00000985	XLOC_000091	Intergenic	232	0.823515	36.2559	0	389.727
TCONS_00001952	XLOC_000239	Splice junction overlap	286	0	0	0	680.972
TCONS_00002561	XLOC_000503	Intergenic	269	0	0	0	50.1028
TCONS_00002929	XLOC_000535	Intergenic	574	0	0	0	1255.32
TCONS_00004345	XLOC_000886	Splice junction overlap	286	0	0	0	13.7129
TCONS_00006662	XLOC_001308	Unclassified	428	0	0	0	5.99512
TCONS_00008606	XLOC_001487	Intergenic	399	3.22924	39.5866	18.1858	979.383
TCONS_00008621	XLOC_001497	Intergenic	316	0	0	14.325	6314.88
TCONS_00008622	XLOC_001498	Intergenic	542	0	0	5.06882	21380.5
TCONS_00008646	XLOC_001531	Intergenic	408	0	20.005	14.8235	615.63
TCONS_00008657	XLOC_001542	Intergenic	1793	0	0	2.68014	198.127
TCONS_00008658	XLOC_001542	Intergenic	1851	0	0	0	1260.69
TCONS_00008659	XLOC_001543	Intergenic	432	0	0	0	1610.42
TCONS_00011344	XLOC_002205	Unclassified	866	0	0	0.0115446	5.22964
TCONS_00012120	XLOC_002328	Intergenic	349	0	0	0	146.513
TCONS_00013645	XLOC_002710	Splice junction overlap	261	0	0	0	1190.65
TCONS_00015444	XLOC_002963	Intronic	299	0	0	0	79.4702
TCONS_00015975	XLOC_003259	Intergenic	217	0.297999	0	0	112.16
TCONS_00017113	XLOC_003413	Intergenic	404	5.20873	132.826	159.032	31223
TCONS_00017668	XLOC_003546	Splice junction overlap	468	31.4948	5.96035	18.8379	1107.6
TCONS_00023676	XLOC_004732	Intergenic	341	0	15.6108	0	286.506
TCONS_00026939	XLOC_005425	Unclassified	423	3.56921	33.4466	73.8332	9169.8
TCONS_00026989	XLOC_005459	Exonic overlap(-)	447	12.1198	149.797	78.937	71814.6
TCONS_00027868	XLOC_005566	Splice junction overlap	361	0	0	0	1290.49
TCONS_00027869	XLOC_005566	Splice junction overlap	324	0	0	0	492.074
TCONS_00028682	XLOC_005857	Intergenic	247	0	0	0	40.2626
TCONS_00029317	XLOC_005994	Intergenic	373	0.000278982	0	0.00417931	9.98757
TCONS_00029325	XLOC_005997	Exonic overlap(-)	235	0	0	0	25.0813
TCONS_00029459	XLOC_005994	Intergenic	461	0	0	0	6.9478
TCONS_00031575	XLOC_006419	Splice junction overlap	510	0	0	11.3023	5857.68
TCONS_00033837	XLOC_006771	Intergenic	559	0	0	0	687.647
TCONS_00038295	XLOC_007479	Intergenic	731	0	0	0	40.9311
TCONS_00038322	XLOC_007519	Intergenic	293	0	0	0	108.551
TCONS_00042304	XLOC_008614	Intergenic	413	0	0	0	254.111
TCONS_00042305	XLOC_008615	Exonic overlap(-)	425	0	0	0	186.988
TCONS_00042306	XLOC_008615	Exonic overlap(-)	267	0	0	0	288.188
TCONS_00042561	XLOC_008670	Intergenic	209	0	0	0	310.172
TCONS_00047128	XLOC_009690	Intergenic	389	0	19.2625	0	481.49
TCONS_00047388	XLOC_009740	Exonic overlap(-)	1415	1.44238	3.64018	5.24117	185.395
TCONS_00048284	XLOC_009831	Intronic	205	0	0	0	1898.28
TCONS_00051832	XLOC_010518	Exonic overlap(-)	465	10.2319	0	7.19516	2678.23
TCONS_00051833	XLOC_010520	Intergenic	205	0	0	0	7617.88
TCONS_00051838	XLOC_010522	Exonic overlap(+)	430	4.47764	0	4.88901	203.061
TCONS_00054417	XLOC_011035	Intergenic	416	0.00223329	0	0	13.3394
TCONS_00061629	XLOC_012379	Intergenic	278	0	0	0	10.3829
TCONS_00064601	XLOC_013003	Intergenic	357	0	0	9.88914	105.527
TCONS_00065414	XLOC_013194	Intergenic	1633	0.0499251	0	0.00874952	94.2611
TCONS_00066203	XLOC_013157	Splice junction overlap	309	0	0	0	7.763
TCONS_00066211	XLOC_013163	Intergenic	303	0	0	0	127.813
TCONS_00066459	XLOC_013318	Splice junction overlap	392	0	0	8.0858	237.38
TCONS_00068447	XLOC_013703	Intronic	444	0	0	0	23.962
TCONS_00068726	XLOC_013734	Intergenic	306	0	0	0	266.876
TCONS_00070228	XLOC_014034	Intergenic	1144	0	0	0	24.1514
TCONS_00071897	XLOC_014409	Intronic	228	0	0	0	480.891
TCONS_00072930	XLOC_014633	Exonic overlap(+)	514	0	0	0	3.19719
TCONS_00073783	XLOC_014772	Intergenic	340	0	13.961	8.83149	141.961
TCONS_00075556	XLOC_015144	Splice junction overlap	2209	0.146418	0.00748537	0.00717785	13.2905
TCONS_00076806	XLOC_015317	Intergenic	938	1.13296	0	5.27216	344.404
TCONS_00076836	XLOC_015365	Exonic overlap(-)	208	0	0	0	168.96
TCONS_00077001	XLOC_015415	Exonic overlap(+)	291	0	0	0	43.7326
TCONS_00077244	XLOC_015482	Intergenic	602	0	0	0	10.6302
TCONS_00078244	XLOC_015673	Splice junction overlap	492	0	0	5.64624	328.206
TCONS_00085685	XLOC_017115	Intergenic	338	0	0	0	1823.75
TCONS_00085687	XLOC_017116	Intergenic	263	0	0	0	851.829
TCONS_00087572	XLOC_017592	Exonic overlap(-)	360	0	0	0	10.0095
TCONS_00090232	XLOC_018050	Intergenic	602	0	0	0	249.573
TCONS_00093691	XLOC_018658	Splice junction overlap	229	0	0	110.77	44152.7
TCONS_00096180	XLOC_019218	Intergenic	317	0	0	0	8.73612
TCONS_00101767	XLOC_020337	Exonic overlap(+)	345	0	0	0	325.515
TCONS_00103897	XLOC_020732	Splice junction overlap	417	0	0	6.21901	135.432
TCONS_00103898	XLOC_020732	Splice junction overlap	318	0	0	0	54.997
TCONS_00104462	XLOC_020879	Exonic overlap(+)	369	0	0	0	38.6019
TCONS_00104555	XLOC_020884	Splice junction overlap	656	0	4.67053	0	57.7594
TCONS_00106716	XLOC_021306	Intergenic	675	0	0	0	8.35127
TCONS_00108135	XLOC_021521	Intergenic	461	0	0	0	29.285
TCONS_00108609	XLOC_021676	Intergenic	445	0	10.1708	0	113.279
TCONS_00109209	XLOC_021783	Exonic overlap(-)	1509	4.00877	0	1.23521	179.242
TCONS_00114174	XLOC_022778	Intergenic	308	0	0	11.1253	156.516
TCONS_00117391	XLOC_023302	Intergenic	680	1.28016	0	0	86.1208
TCONS_00117392	XLOC_023302	Intergenic	754	3.06e-05	0	0	481.854
TCONS_00117393	XLOC_023302	Intergenic	677	0.378245	0	0	278.554
TCONS_00121385	XLOC_024233	Exonic overlap(+)	264	0	0	0	18.6872
TCONS_00122415	XLOC_024438	Unclassified	264	0	0	0	24.043
TCONS_00122891	XLOC_024507	Splice junction overlap	1064	0	0	0	4297.6
TCONS_00122899	XLOC_024518	Intergenic	2121	0	0	0	111.296
TCONS_00129611	XLOC_025928	Exonic overlap(+)	435	0	8.11634	112.135	1690.63
TCONS_00129721	XLOC_025929	Exonic overlap(+)	362	0	12.2585	9.25111	3001.15
TCONS_00130733	XLOC_026050	Intergenic	714	0	0	3.21629	99.3423
TCONS_00131122	XLOC_026233	Splice junction overlap	1032	0.00123629	0	0.00164583	10.3485
TCONS_00132472	XLOC_026456	Splice junction overlap	737	1.584	12.9605	56.5974	832.771
TCONS_00132545	XLOC_026470	Intergenic	280	0	0	14.3057	997.306
TCONS_00135862	XLOC_027146	Splice junction overlap	1062	0	0	7.81177	107.985
TCONS_00136645	XLOC_027203	Intergenic	520	0	0	0	59.2731
TCONS_00139873	XLOC_027965	Intronic	745	0	0	0	5.78265
TCONS_00139874	XLOC_027965	Intronic	745	0	0	0	5.78265
TCONS_00139875	XLOC_027965	Intronic	745	0	0	0	5.78265
TCONS_00140260	XLOC_028001	Intronic	315	0	0	19.8123	337.633
TCONS_00141662	XLOC_028224	Intergenic	540	0	0	0	74.0682
TCONS_00142013	XLOC_028351	Intronic	263	0.0242498	14.9114	0.0999175	149.385
TCONS_00144556	XLOC_028577	Exonic overlap(-)	1480	0	1.51152	2.71116	113.811
TCONS_00147273	XLOC_029301	Intergenic	633	0	0	0	22.1615
TCONS_00147274	XLOC_029301	Intergenic	628	0	0	0	8.90143
TCONS_00147638	XLOC_029383	Intronic	311	0	0	0	9593.86
TCONS_00147639	XLOC_029385	Intronic	251	0	0	0	18325.7
TCONS_00148598	XLOC_029567	Intergenic	599	0	7.5661	0	212.485
TCONS_00149474	XLOC_029720	Intergenic	721	0	10.0698	31.2894	595.52
TCONS_00150052	XLOC_029809	Intergenic	1087	0.0242113	0.174175	0.00700472	58.7231
TCONS_00151454	XLOC_030096	Intergenic	591	0	0	0	863.066
TCONS_00151455	XLOC_030097	Intergenic	204	0	0	200.844	271122
TCONS_00152047	XLOC_030286	Exonic overlap(+)	280	0	0	35.3873	3086.81
TCONS_00152060	XLOC_030283	Intronic	489	0	0	0	6.64276
TCONS_00152061	XLOC_030283	Intronic	451	0	0	0	17.5333
TCONS_00152792	XLOC_030358	Intergenic	515	0	0	10.8342	1590.22
TCONS_00157836	XLOC_031374	Intergenic	259	0	0	0	1642.17
TCONS_00157837	XLOC_031374	Intergenic	313	0	0	0	360.237
TCONS_00157838	XLOC_031374	Intergenic	228	0	0	0	1514.77
TCONS_00158801	XLOC_031425	Exonic overlap(+)	225	0	0	0	1338.78
TCONS_00165052	XLOC_032759	Intergenic	409	0	0	7.52327	362.197
TCONS_00169716	XLOC_033759	Intergenic	316	0	0	6.73078	2314.6
TCONS_00171283	XLOC_033901	Intergenic	357	0	0	0	648.153
TCONS_00171284	XLOC_033901	Intergenic	223	0	0	0	1158.41
TCONS_00171936	XLOC_034176	Intronic	1516	0	1.98147	2.55845	40.0638
TCONS_00172385	XLOC_034296	Intergenic	785	0	0	0	108.424
TCONS_00173750	XLOC_034599	Splice junction overlap	786	0	0	0	45.6635
TCONS_00176343	XLOC_035020	Exonic overlap(+)	3160	0	0.00664774	0.304703	17.3336
TCONS_00177769	XLOC_035268	Intronic	495	0	0	5.84141	3124.98
TCONS_00178926	XLOC_035574	Intronic	543	0	0	0	43.4785
TCONS_00181842	XLOC_036150	Splice junction overlap	369	0	0	0	157.6
TCONS_00183240	XLOC_036251	Splice junction overlap	263	0	0	0	245.121
TCONS_00185626	XLOC_036949	Intronic	296	17.5767	82.3646	12.5667	13887.1
TCONS_00190676	XLOC_037907	Splice junction overlap	263	0	0	0	7414.55
TCONS_00190677	XLOC_037907	Splice junction overlap	995	0	0	0	319.376
TCONS_00191152	XLOC_038057	Intergenic	424	0	0	0	27.1684
TCONS_00191664	XLOC_038172	Intergenic	232	0	0	0	148.006
TCONS_00193460	XLOC_038565	Intergenic	235	0	51.4344	33.826	2722.34
