# Supplementary material for: Genome-wide identification of long non-coding RNA genes and their association with insecticide resistance and metamorphosis in diamondback moth, Plutella xylostella
Source: Sci Rep. 2017 Nov 20;7:15870. doi: 10.1038/s41598-017-16057-2 (PMC5696462; doi:10.1038/s41598-017-16057-2)
Supplement: Supplementary file 10 — Dataset 9 [file 41598_2017_16057_MOESM10_ESM.xlsx]

## Sheet: lncRNA_reported_before
LncRNA_transcript_name	Gene_id	Loci	Transcript_type	Overlapped with lncRNAs reported by Wang et al (Genomics)	Overlapped with lncRNAs reported by Zhu et al (BMC genomics)	Overlapped with lncRNAs reported by Etebari et al (Scientific Reports)
TCONS_00000085	XLOC_000034	scaffold_1:1124406-1126251(+)	Unclassified		TCONS_00009264
TCONS_00000102	XLOC_000039	scaffold_1:1405987-1407791(+)	Unclassified
TCONS_00000109	XLOC_000041	scaffold_1:1422507-1423706(+)	Unclassified	TCONS_00000109	TCONS_00009287
TCONS_00000184	XLOC_000079	scaffold_1:710238-718755(-)	Intergenic
TCONS_00000265	XLOC_000008	scaffold_1:316698-319576(+)	Exonic overlap (+)
TCONS_00000289	XLOC_000029	scaffold_1:839752-842656(+)	Splice junction overlap
TCONS_00000559	XLOC_000031	scaffold_1:1074939-1075742(+)	Exonic overlap (+)
TCONS_00000597	XLOC_000059	scaffold_1:371179-372461(-)	Splice junction overlap		TCONS_00009352
TCONS_00000692	XLOC_000091	scaffold_1:1356683-1417992(-)	Exonic overlap (+)
TCONS_00000752	XLOC_000035	scaffold_1:1131322-1158609(+)	Intergenic		TCONS_00009267
TCONS_00000929	XLOC_000090	scaffold_1:1256998-1257300(-)	Intronic	TCONS_00002932
TCONS_00000932	XLOC_000095	scaffold_1:1605163-1621566(-)	Exonic overlap (-)		TCONS_00009447
TCONS_00000985	XLOC_000091	scaffold_1:1356688-1398008(-)	Intergenic
TCONS_00001021	XLOC_000061	scaffold_1:394969-398756(-)	Intergenic	TCONS_00000165
TCONS_00001052	XLOC_000196	scaffold_10:389436-389994(+)	Exonic overlap (-)
TCONS_00001199	XLOC_000267	scaffold_10:1080812-1081883(-)	Intergenic
TCONS_00001201	XLOC_000268	scaffold_10:1170816-1172304(-)	Unclassified
TCONS_00001212	XLOC_000275	scaffold_10:1304932-1311374(-)	Exonic overlap (+)	TCONS_00000467		lincRNA_275
TCONS_00001217	XLOC_000281	scaffold_10:1675605-1676657(-)	Unclassified	TCONS_00000550
TCONS_00001301	XLOC_000211	scaffold_10:822039-827945(+)	Splice junction overlap
TCONS_00001487	XLOC_000247	scaffold_10:202150-204260(-)	Splice junction overlap
TCONS_00001520	XLOC_000219	scaffold_10:1166981-1171162(+)	Exonic overlap (+)	TCONS_00051792
TCONS_00001685	XLOC_000211	scaffold_10:820167-821774(+)	Splice junction overlap
TCONS_00001686	XLOC_000211	scaffold_10:820145-828219(+)	Splice junction overlap	TCONS_00000325
TCONS_00001797	XLOC_000260	scaffold_10:820149-823331(-)	Exonic overlap (-)
TCONS_00001815	XLOC_000289	scaffold_10:2182201-2257239(-)	Splice junction overlap
TCONS_00001885	XLOC_000220	scaffold_10:1178333-1184960(+)	Intergenic	TCONS_00000337
TCONS_00001899	XLOC_000247	scaffold_10:202299-204259(-)	Exonic overlap (+)
TCONS_00001909	XLOC_000263	scaffold_10:865748-867881(-)	Intergenic	TCONS_00000520
TCONS_00001930	XLOC_000211	scaffold_10:822950-828178(+)	Splice junction overlap
TCONS_00001952	XLOC_000239	scaffold_10:2204511-2210184(+)	Splice junction overlap
TCONS_00002023	XLOC_000383	scaffold_100:87716-130077(+)	Exonic overlap (+)
TCONS_00002025	XLOC_000384	scaffold_100:155847-175342(+)	Exonic overlap (+)	TCONS_00000573		lincRNA_1760
TCONS_00002073	XLOC_000395	scaffold_100:570034-592678(+)	Unclassified
TCONS_00002083	XLOC_000403	scaffold_100:234165-257708(-)	Unclassified		TCONS_00030926
TCONS_00002236	XLOC_000405	scaffold_100:321331-325106(-)	Splice junction overlap
TCONS_00002375	XLOC_000403	scaffold_100:234165-260396(-)	Intergenic	TCONS_00000643	TCONS_00030927
TCONS_00002445	XLOC_000412	scaffold_100:533043-535042(-)	Intronic
TCONS_00002540	XLOC_000503	scaffold_1008:1747-5928(+)	Unclassified			lincRNA_3732
TCONS_00002561	XLOC_000503	scaffold_1008:1882-2737(+)	Intergenic
TCONS_00002600	XLOC_000507	scaffold_1009:27456-28637(+)	Intergenic	TCONS_00028496	TCONS_00004763
TCONS_00002650	XLOC_000532	scaffold_101:161327-170573(-)	Intergenic	TCONS_00000833
TCONS_00002662	XLOC_000544	scaffold_101:519973-522773(-)	Unclassified
TCONS_00002736	XLOC_000550	scaffold_101:675696-677463(-)	Unclassified
TCONS_00002814	XLOC_000525	scaffold_101:693741-731735(+)	Splice junction overlap
TCONS_00002846	XLOC_000525	scaffold_101:694017-702269(+)	Splice junction overlap
TCONS_00002862	XLOC_000548	scaffold_101:630133-639240(-)	Unclassified
TCONS_00002929	XLOC_000535	scaffold_101:288059-289123(-)	Intergenic
TCONS_00003107	XLOC_000649	scaffold_102:895515-901437(+)	Splice junction overlap
TCONS_00003176	XLOC_000686	scaffold_102:1484394-1486415(-)	Intergenic			lincRNA_717
TCONS_00003266	XLOC_000671	scaffold_102:703871-704836(-)	Intergenic
TCONS_00003325	XLOC_000670	scaffold_102:676850-688011(-)	Intergenic	TCONS_00001122
TCONS_00003653	XLOC_000675	scaffold_102:829985-831473(-)	Splice junction overlap
TCONS_00003729	XLOC_000690	scaffold_102:1567803-1569266(-)	Splice junction overlap
TCONS_00003801	XLOC_000660	scaffold_102:57919-58923(-)	Intergenic
TCONS_00003867	XLOC_000776	scaffold_1021:7962-9169(+)	Intronic
TCONS_00004014	XLOC_000819	scaffold_103:713765-715753(-)	Splice junction overlap
TCONS_00004068	XLOC_000808	scaffold_103:781568-782055(+)	Splice junction overlap
TCONS_00004116	XLOC_000817	scaffold_103:357098-469848(-)	Intergenic			lincRNA_1822
TCONS_00004199	XLOC_000844	scaffold_1030:1507-5166(-)	Unclassified
TCONS_00004216	XLOC_000847	scaffold_1031:16293-24558(-)	Unclassified
TCONS_00004250	XLOC_000859	scaffold_1038:21280-24157(-)	Exonic overlap (-)
TCONS_00004252	XLOC_000859	scaffold_1038:21286-24214(-)	Exonic overlap (-)
TCONS_00004304	XLOC_000868	scaffold_104:45884-52221(+)	Unclassified	TCONS_00049124	TCONS_00031004	lincRNA_1378
TCONS_00004345	XLOC_000886	scaffold_104:133640-134501(-)	Splice junction overlap
TCONS_00004359	XLOC_000892	scaffold_104:234029-236046(-)	Unclassified
TCONS_00004467	XLOC_000895	scaffold_104:419720-482957(-)	Unclassified	TCONS_00001396
TCONS_00004868	XLOC_000970	scaffold_1046:1053-2082(-)	Unclassified
TCONS_00005024	XLOC_001019	scaffold_105:333906-354263(-)	Splice junction overlap
TCONS_00005040	XLOC_000998	scaffold_105:102916-109578(+)	Unclassified			lincRNA_1772
TCONS_00005054	XLOC_000998	scaffold_105:115801-135400(+)	Intergenic
TCONS_00005093	XLOC_000998	scaffold_105:120045-135406(+)	Intergenic
TCONS_00005152	XLOC_001019	scaffold_105:333908-393154(-)	Splice junction overlap
TCONS_00005153	XLOC_001019	scaffold_105:334331-354263(-)	Splice junction overlap
TCONS_00005154	XLOC_001019	scaffold_105:334333-393154(-)	Splice junction overlap			lincRNA_1776
TCONS_00005166	XLOC_001006	scaffold_105:439207-488471(+)	Intergenic
TCONS_00005418	XLOC_001093	scaffold_106:197640-199196(+)	Unclassified
TCONS_00005501	XLOC_001132	scaffold_106:1063677-1064572(-)	Unclassified		TCONS_00018451
TCONS_00005690	XLOC_001125	scaffold_106:962357-981698(-)	Exonic overlap (+)
TCONS_00005752	XLOC_001122	scaffold_106:763860-886903(-)	Splice junction overlap
TCONS_00005755	XLOC_001135	scaffold_106:1168657-1169250(-)	Unclassified
TCONS_00005795	XLOC_001129	scaffold_106:1033344-1034801(-)	Exonic overlap (+)
TCONS_00005855	XLOC_001099	scaffold_106:512852-513643(+)	Intergenic
TCONS_00005887	XLOC_001086	scaffold_106:34887-41393(+)	Exonic overlap (-)	TCONS_00001619
TCONS_00005912	XLOC_001133	scaffold_106:1064821-1068534(-)	Intergenic
TCONS_00005913	XLOC_001134	scaffold_106:1066028-1068385(-)	Intergenic
TCONS_00005936	XLOC_001191	scaffold_1060:11782-14543(+)	Unclassified
TCONS_00005937	XLOC_001192	scaffold_1060:23425-25453(+)	Unclassified		TCONS_00066827	lincRNA_3752
TCONS_00005942	XLOC_001194	scaffold_1060:18307-19481(-)	Unclassified		TCONS_00066832	lincRNA_3751
TCONS_00006002	XLOC_001201	scaffold_1063:22405-22880(+)	Unclassified
TCONS_00006328	XLOC_001235	scaffold_107:509990-518404(+)	Exonic overlap (+)
TCONS_00006347	XLOC_001262	scaffold_107:513755-518834(-)	Intergenic
TCONS_00006360	XLOC_001236	scaffold_107:545848-560491(+)	Splice junction overlap
TCONS_00006430	XLOC_001235	scaffold_107:508781-518404(+)	Splice junction overlap		TCONS_00032002
TCONS_00006472	XLOC_001240	scaffold_107:686171-691981(+)	Intergenic			lincRNA_1815
TCONS_00006512	XLOC_001236	scaffold_107:545164-567661(+)	Splice junction overlap
TCONS_00006545	XLOC_001236	scaffold_107:545170-546127(+)	Intronic
TCONS_00006623	XLOC_001232	scaffold_107:422253-422678(+)	Intergenic
TCONS_00006647	XLOC_001308	scaffold_1071:20983-23905(+)	Intergenic
TCONS_00006648	XLOC_001308	scaffold_1071:20983-23905(+)	Intergenic		TCONS_00066940
TCONS_00006650	XLOC_001308	scaffold_1071:20302-23171(+)	Intergenic
TCONS_00006651	XLOC_001308	scaffold_1071:20302-23171(+)	Intergenic
TCONS_00006652	XLOC_001308	scaffold_1071:20302-23171(+)	Intergenic
TCONS_00006654	XLOC_001308	scaffold_1071:19770-22914(+)	Intergenic
TCONS_00006655	XLOC_001308	scaffold_1071:19770-22914(+)	Intergenic
TCONS_00006662	XLOC_001308	scaffold_1071:20186-21330(+)	Unclassified
TCONS_00006663	XLOC_001308	scaffold_1071:21435-23111(+)	Unclassified
TCONS_00006667	XLOC_001308	scaffold_1071:21435-23111(+)	Intergenic
TCONS_00006670	XLOC_001308	scaffold_1071:20177-21036(+)	Intergenic
TCONS_00006671	XLOC_001308	scaffold_1071:21139-23430(+)	Intergenic
TCONS_00006672	XLOC_001308	scaffold_1071:22375-23430(+)	Intergenic			lincRNA_3756
TCONS_00006816	XLOC_001337	scaffold_1079:1465-2555(+)	Intergenic
TCONS_00006878	XLOC_001368	scaffold_108:193230-195563(-)	Exonic overlap (+)
TCONS_00006879	XLOC_001368	scaffold_108:193230-203184(-)	Splice junction overlap		TCONS_00024105
TCONS_00006932	XLOC_001378	scaffold_108:723969-725442(-)	Intronic	TCONS_00021235	TCONS_00024246
TCONS_00006936	XLOC_001380	scaffold_108:850376-887830(-)	Exonic overlap (-)
TCONS_00006978	XLOC_001345	scaffold_108:226432-228684(+)	Intronic
TCONS_00007060	XLOC_001369	scaffold_108:323602-356525(-)	Unclassified		TCONS_00024139
TCONS_00007195	XLOC_001342	scaffold_108:173034-174593(+)	Intronic	TCONS_00021565		lincRNA_2246
TCONS_00007207	XLOC_001364	scaffold_108:5537-18588(-)	Intergenic
TCONS_00007208	XLOC_001364	scaffold_108:5537-18588(-)	Intergenic
TCONS_00007209	XLOC_001364	scaffold_108:9156-18588(-)	Intergenic
TCONS_00007243	XLOC_001342	scaffold_108:88463-145382(+)	Exonic overlap (-)	TCONS_00001996		lincRNA_1414
TCONS_00007322	XLOC_001379	scaffold_108:745700-747628(-)	Intergenic	TCONS_00046752
TCONS_00007391	XLOC_001369	scaffold_108:323602-356525(-)	Intergenic
TCONS_00007661	XLOC_001502	scaffold_109:1905626-1906331(+)	Exonic overlap (-)
TCONS_00007667	XLOC_001509	scaffold_109:131411-141868(-)	Unclassified
TCONS_00007692	XLOC_001516	scaffold_109:436045-446555(-)	Splice junction overlap
TCONS_00007732	XLOC_001526	scaffold_109:1150100-1151854(-)	Unclassified	TCONS_00004522	TCONS_00004238
TCONS_00007775	XLOC_001544	scaffold_109:1776911-1808562(-)	Exonic overlap (-)
TCONS_00007777	XLOC_001545	scaffold_109:1854964-1858036(-)	Unclassified	TCONS_00002402	TCONS_00004353	lincRNA_257
TCONS_00007780	XLOC_001545	scaffold_109:1881564-1892966(-)	Exonic overlap (+)		TCONS_00004358
TCONS_00007791	XLOC_001548	scaffold_109:1979010-1979977(-)	Exonic overlap (+)
TCONS_00007856	XLOC_001476	scaffold_109:1065759-1066281(+)	Splice junction overlap
TCONS_00007940	XLOC_001544	scaffold_109:1776932-1853453(-)	Exonic overlap (-)
TCONS_00008019	XLOC_001545	scaffold_109:1854986-1870357(-)	Splice junction overlap
TCONS_00008116	XLOC_001539	scaffold_109:1633528-1638689(-)	Intergenic	TCONS_00002514
TCONS_00008187	XLOC_001506	scaffold_109:1994385-2015804(+)	Exonic overlap (-)	TCONS_00002274	TCONS_00004117
TCONS_00008188	XLOC_001506	scaffold_109:1994380-2028614(+)	Exonic overlap (-)	TCONS_00002275	TCONS_00004118
TCONS_00008336	XLOC_001545	scaffold_109:1858567-1862413(-)	Splice junction overlap
TCONS_00008409	XLOC_001518	scaffold_109:716159-719002(-)	Intronic	TCONS_00002315
TCONS_00008420	XLOC_001527	scaffold_109:1167211-1174398(-)	Splice junction overlap
TCONS_00008421	XLOC_001528	scaffold_109:1211894-1235902(-)	Intergenic
TCONS_00008437	XLOC_001545	scaffold_109:1858567-1860072(-)	Splice junction overlap
TCONS_00008571	XLOC_001530	scaffold_109:1284668-1285068(-)	Exonic overlap (+)
TCONS_00008594	XLOC_001469	scaffold_109:538573-593665(+)	Exonic overlap (+)
TCONS_00008606	XLOC_001487	scaffold_109:1381041-1381989(+)	Intergenic	TCONS_00002242	TCONS_00004062
TCONS_00008621	XLOC_001497	scaffold_109:1700928-1702552(+)	Intergenic
TCONS_00008622	XLOC_001498	scaffold_109:1716283-1716975(+)	Intergenic	TCONS_00002520
TCONS_00008646	XLOC_001531	scaffold_109:1335059-1336983(-)	Intergenic
TCONS_00008657	XLOC_001542	scaffold_109:1683324-1686474(-)	Intergenic
TCONS_00008658	XLOC_001542	scaffold_109:1683324-1686474(-)	Intergenic	TCONS_00002396
TCONS_00008659	XLOC_001543	scaffold_109:1747149-1750691(-)	Intergenic
TCONS_00008720	XLOC_001717	scaffold_1090:6012-10382(+)	Exonic overlap (+)
TCONS_00008728	XLOC_001717	scaffold_1090:6305-10404(+)	Unclassified	TCONS_00002570
TCONS_00008848	XLOC_001741	scaffold_11:597365-597801(+)	Intergenic
TCONS_00008851	XLOC_001744	scaffold_11:782877-787585(+)	Unclassified	TCONS_00002619
TCONS_00009261	XLOC_001756	scaffold_11:1267775-1272851(+)	Intergenic	TCONS_00002635
TCONS_00009295	XLOC_001789	scaffold_11:1554647-1557736(-)	Exonic overlap (+)
TCONS_00009372	XLOC_001786	scaffold_11:1362170-1373741(-)	Intronic	TCONS_00002726	TCONS_00009089
TCONS_00009422	XLOC_001787	scaffold_11:1521622-1522428(-)	Exonic overlap (+)
TCONS_00009698	XLOC_001923	scaffold_110:643227-681906(-)	Unclassified
TCONS_00009996	XLOC_002002	scaffold_1104:14175-16316(+)	Splice junction overlap
TCONS_00010013	XLOC_002005	scaffold_1105:10690-11760(+)	Exonic overlap (+)
TCONS_00010061	XLOC_002011	scaffold_1108:16253-16775(+)	Splice junction overlap
TCONS_00010066	XLOC_002011	scaffold_1108:14972-15975(+)	Splice junction overlap
TCONS_00010081	XLOC_002011	scaffold_1108:19237-19916(+)	Splice junction overlap
TCONS_00010157	XLOC_002040	scaffold_111:519774-536676(-)	Unclassified	TCONS_00003065
TCONS_00010263	XLOC_002025	scaffold_111:413112-427260(+)	Intergenic	TCONS_00002993
TCONS_00010264	XLOC_002025	scaffold_111:413112-427260(+)	Intergenic
TCONS_00010400	XLOC_002076	scaffold_1114:5429-6112(+)	Intronic overlap (-)
TCONS_00010434	XLOC_002080	scaffold_1115:20092-22747(-)	Unclassified
TCONS_00010593	XLOC_002114	scaffold_112:168609-171256(-)	Splice junction overlap	TCONS_00016829
TCONS_00010621	XLOC_002126	scaffold_112:633883-635178(-)	Splice junction overlap
TCONS_00010681	XLOC_002122	scaffold_112:359459-371407(-)	Splice junction overlap
TCONS_00010765	XLOC_002115	scaffold_112:187073-194859(-)	Exonic overlap (+)
TCONS_00010901	XLOC_002104	scaffold_112:338667-339134(+)	Intronic
TCONS_00010966	XLOC_002178	scaffold_1123:8738-11795(-)	Unclassified
TCONS_00010992	XLOC_002178	scaffold_1123:8715-12289(-)	Exonic overlap (+)
TCONS_00011021	XLOC_002187	scaffold_1125:11186-12222(+)	Intergenic		TCONS_00067194
TCONS_00011313	XLOC_002214	scaffold_113:428007-435163(+)	Intergenic
TCONS_00011344	XLOC_002205	scaffold_113:201919-202976(+)	Unclassified
TCONS_00011345	XLOC_002205	scaffold_113:201919-202976(+)	Unclassified
TCONS_00011359	XLOC_002225	scaffold_113:201919-202976(-)	Intergenic	TCONS_00003322		lincRNA_1252
TCONS_00011385	XLOC_002221	scaffold_113:41568-42225(-)	Intronic
TCONS_00011414	XLOC_002229	scaffold_113:324465-334316(-)	Intergenic
TCONS_00011478	XLOC_002227	scaffold_113:230291-251756(-)	Exonic overlap (+)
TCONS_00011509	XLOC_002214	scaffold_113:427321-428558(+)	Unclassified	TCONS_00003307	TCONS_00021584	lincRNA_1253
TCONS_00011549	XLOC_002214	scaffold_113:427713-428276(+)	Intergenic
TCONS_00011550	XLOC_002219	scaffold_113:929259-931401(+)	Unclassified
TCONS_00011614	XLOC_002215	scaffold_113:552325-552760(+)	Intergenic	TCONS_00012969
TCONS_00011650	XLOC_002288	scaffold_1131:10175-13708(+)	Exonic overlap (-)	TCONS_00003416
TCONS_00011729	XLOC_002308	scaffold_1137:400-3987(+)	Exonic overlap (+)
TCONS_00011738	XLOC_002310	scaffold_1138:15890-19144(-)	Unclassified		TCONS_00067221
TCONS_00011799	XLOC_002346	scaffold_114:572127-664295(-)	Exonic overlap (+)	TCONS_00003532
TCONS_00011830	XLOC_002319	scaffold_114:95668-96367(+)	Unclassified
TCONS_00012015	XLOC_002339	scaffold_114:94283-99271(-)	Unclassified	TCONS_00002911
TCONS_00012034	XLOC_002317	scaffold_114:73095-74637(+)	Splice junction overlap
TCONS_00012090	XLOC_002320	scaffold_114:126854-148903(+)	Exonic overlap (+)			lincRNA_1528
TCONS_00012095	XLOC_002330	scaffold_114:709416-709971(+)	Intergenic	TCONS_00003490		lincRNA_1530
TCONS_00012120	XLOC_002328	scaffold_114:685209-685802(+)	Intergenic
TCONS_00012181	XLOC_002410	scaffold_1140:8484-11297(-)	Splice junction overlap	TCONS_00029605	TCONS_00052901
TCONS_00012327	XLOC_002458	scaffold_115:204121-204969(-)	Splice junction overlap
TCONS_00012375	XLOC_002430	scaffold_115:49830-50948(+)	Exonic overlap (+)
TCONS_00012413	XLOC_002452	scaffold_115:681102-685988(+)	Unclassified
TCONS_00013085	XLOC_002543	scaffold_116:449669-451464(+)	Intergenic
TCONS_00013211	XLOC_002616	scaffold_1165:2719-8578(-)	Unclassified
TCONS_00013233	XLOC_002624	scaffold_1167:5390-7813(-)	Intergenic	TCONS_00003873
TCONS_00013301	XLOC_002654	scaffold_117:730466-731170(-)	Unclassified
TCONS_00013302	XLOC_002654	scaffold_117:730636-732390(-)	Unclassified
TCONS_00013303	XLOC_002654	scaffold_117:730466-733392(-)	Unclassified		TCONS_00033601
TCONS_00013387	XLOC_002631	scaffold_117:74236-81992(+)	Splice junction overlap
TCONS_00013472	XLOC_002636	scaffold_117:488255-490490(+)	Intergenic	TCONS_00003958
TCONS_00013516	XLOC_002654	scaffold_117:730644-743674(-)	Exonic overlap (+)
TCONS_00013572	XLOC_002654	scaffold_117:730668-743662(-)	Exonic overlap (+)	TCONS_00008041	TCONS_00033609
TCONS_00013603	XLOC_002694	scaffold_1173:546-2584(+)	Splice junction overlap
TCONS_00013645	XLOC_002710	scaffold_1179:2281-3429(+)	Splice junction overlap
TCONS_00013668	XLOC_002722	scaffold_118:291671-296443(+)	Unclassified	TCONS_00004051		lincRNA_1936
TCONS_00013911	XLOC_002723	scaffold_118:466313-467230(+)	Intronic
TCONS_00013966	XLOC_002728	scaffold_118:679027-690193(+)	Exonic overlap (+)
TCONS_00014003	XLOC_002787	scaffold_1182:4496-6413(-)	Intergenic
TCONS_00014088	XLOC_002809	scaffold_119:453138-453900(+)	Intergenic
TCONS_00014090	XLOC_002810	scaffold_119:536787-541879(+)	Intronic overlap (-)
TCONS_00014091	XLOC_002810	scaffold_119:541305-541940(+)	Intronic overlap (-)
TCONS_00014094	XLOC_002812	scaffold_119:548824-556218(+)	Intergenic
TCONS_00014095	XLOC_002812	scaffold_119:548824-556218(+)	Intergenic
TCONS_00014266	XLOC_002808	scaffold_119:365832-430503(+)	Exonic overlap (+)
TCONS_00014277	XLOC_002816	scaffold_119:733163-757198(+)	Exonic overlap (+)
TCONS_00014290	XLOC_002830	scaffold_119:755964-757048(-)	Unclassified	TCONS_00004243	TCONS_00024833
TCONS_00014345	XLOC_002808	scaffold_119:365828-394730(+)	Unclassified
TCONS_00014403	XLOC_002807	scaffold_119:340754-343387(+)	Intergenic	TCONS_00004108
TCONS_00014440	XLOC_002831	scaffold_119:947253-950849(-)	Intergenic
TCONS_00014478	XLOC_002825	scaffold_119:467134-470144(-)	Splice junction overlap
TCONS_00014655	XLOC_002916	scaffold_1195:5116-7633(-)	Intergenic
TCONS_00014699	XLOC_002936	scaffold_12:1118530-1119349(+)	Unclassified
TCONS_00014713	XLOC_002942	scaffold_12:1369545-1370436(+)	Intergenic
TCONS_00014803	XLOC_002989	scaffold_12:1759329-1760525(-)	Intronic
TCONS_00014897	XLOC_002948	scaffold_12:1754653-1755447(+)	Intronic		TCONS_00006382
TCONS_00014928	XLOC_002977	scaffold_12:1170655-1171772(-)	Exonic overlap (+)
TCONS_00015048	XLOC_002928	scaffold_12:351436-358000(+)	Intergenic
TCONS_00015088	XLOC_002939	scaffold_12:1207029-1209176(+)	Intergenic
TCONS_00015132	XLOC_002941	scaffold_12:1316584-1318529(+)	Exonic overlap (+)
TCONS_00015143	XLOC_002951	scaffold_12:1847050-1858571(+)	Unclassified
TCONS_00015295	XLOC_002945	scaffold_12:1598249-1637568(+)	Intergenic
TCONS_00015303	XLOC_002969	scaffold_12:541783-545635(-)	Splice junction overlap
TCONS_00015304	XLOC_002969	scaffold_12:541683-546109(-)	Splice junction overlap
TCONS_00015441	XLOC_002945	scaffold_12:1598255-1642401(+)	Intergenic
TCONS_00015442	XLOC_002947	scaffold_12:1654307-1656284(+)	Intergenic	TCONS_00004315		lincRNA_409
TCONS_00015444	XLOC_002963	scaffold_12:232163-232900(-)	Intronic
TCONS_00015840	XLOC_003193	scaffold_121:168066-168909(+)	Unclassified	TCONS_00004660
TCONS_00015842	XLOC_003196	scaffold_121:612227-683914(+)	Unclassified
TCONS_00015847	XLOC_003205	scaffold_121:391934-392942(-)	Unclassified	TCONS_00004643	TCONS_00035211	lincRNA_1985
TCONS_00015874	XLOC_003200	scaffold_121:169101-170713(-)	Intergenic
TCONS_00015890	XLOC_003194	scaffold_121:266199-278912(+)	Intergenic	TCONS_00004630
TCONS_00015925	XLOC_003204	scaffold_121:307904-345763(-)	Unclassified			lincRNA_1984
TCONS_00015945	XLOC_003202	scaffold_121:226390-227264(-)	Intergenic	TCONS_00004637
TCONS_00015967	XLOC_003259	scaffold_1215:7539-11165(-)	Intergenic	TCONS_00007426
TCONS_00015974	XLOC_003259	scaffold_1215:6576-9935(-)	Intergenic		TCONS_00067488
TCONS_00015975	XLOC_003259	scaffold_1215:6576-10337(-)	Intergenic
TCONS_00015978	XLOC_003258	scaffold_1215:456-2034(-)	Unclassified
TCONS_00015998	XLOC_003260	scaffold_1216:2380-5999(+)	Unclassified
TCONS_00016000	XLOC_003260	scaffold_1216:2475-5659(+)	Intergenic
TCONS_00016025	XLOC_003271	scaffold_1219:1395-2161(-)	Unclassified
TCONS_00016098	XLOC_003304	scaffold_122:67477-75819(-)	Exonic overlap (+)
TCONS_00016257	XLOC_003307	scaffold_122:178469-182657(-)	Intergenic
TCONS_00016286	XLOC_003311	scaffold_122:418250-432179(-)	Exonic overlap (-)
TCONS_00016363	XLOC_003304	scaffold_122:67455-75877(-)	Exonic overlap (+)			lincRNA_1219
TCONS_00016422	XLOC_003309	scaffold_122:305030-322783(-)	Exonic overlap (-)
TCONS_00016534	XLOC_003304	scaffold_122:67454-68714(-)	Intronic	TCONS_00004773
TCONS_00016536	XLOC_003309	scaffold_122:239481-245226(-)	Splice junction overlap
TCONS_00016629	XLOC_003381	scaffold_123:145911-160635(+)	Splice junction overlap
TCONS_00016646	XLOC_003383	scaffold_123:241935-264268(+)	Unclassified		TCONS_00034067
TCONS_00016660	XLOC_003388	scaffold_123:421621-422952(+)	Unclassified	TCONS_00004947
TCONS_00016686	XLOC_003394	scaffold_123:726759-727352(+)	Unclassified	TCONS_00004968	TCONS_00034158
TCONS_00016852	XLOC_003401	scaffold_123:288146-289367(-)	Intergenic
TCONS_00016863	XLOC_003383	scaffold_123:242673-280535(+)	Exonic overlap (+)
TCONS_00016875	XLOC_003390	scaffold_123:473926-475181(+)	Intergenic
TCONS_00016899	XLOC_003379	scaffold_123:119575-120789(+)	Exonic overlap (-)	TCONS_00004894
TCONS_00016959	XLOC_003383	scaffold_123:241963-264262(+)	Intergenic	TCONS_00004929		lincRNA_1945
TCONS_00017019	XLOC_003388	scaffold_123:421798-442983(+)	Exonic overlap (+)
TCONS_00017113	XLOC_003413	scaffold_123:682795-685511(-)	Intergenic
TCONS_00017182	XLOC_003471	scaffold_124:373409-373864(+)	Unclassified	TCONS_00005067
TCONS_00017214	XLOC_003484	scaffold_124:331463-333102(-)	Exonic overlap (+)
TCONS_00017224	XLOC_003489	scaffold_124:526049-527304(-)	Exonic overlap (+)
TCONS_00017225	XLOC_003489	scaffold_124:526049-527763(-)	Exonic overlap (+)
TCONS_00017371	XLOC_003484	scaffold_124:318348-321978(-)	Splice junction overlap
TCONS_00017372	XLOC_003484	scaffold_124:318348-322187(-)	Splice junction overlap
TCONS_00017413	XLOC_003480	scaffold_124:170826-173915(-)	Intergenic
TCONS_00017636	XLOC_003540	scaffold_1247:6654-9444(-)	Unclassified
TCONS_00017644	XLOC_003541	scaffold_1248:220-10867(+)	Unclassified		TCONS_00067581
TCONS_00017668	XLOC_003546	scaffold_125:59879-60548(+)	Splice junction overlap
TCONS_00017818	XLOC_003557	scaffold_125:439449-448731(+)	Unclassified
TCONS_00017983	XLOC_003606	scaffold_126:6694-18890(+)	Unclassified
TCONS_00018021	XLOC_003622	scaffold_126:70120-73503(-)	Exonic overlap (+)
TCONS_00018186	XLOC_003609	scaffold_126:85493-90204(+)	Intergenic	TCONS_00005277
TCONS_00018200	XLOC_003654	scaffold_1260:2073-4339(+)	Unclassified	TCONS_00017346		lincRNA_3786
TCONS_00018236	XLOC_003661	scaffold_1264:11077-11712(+)	Exonic overlap (+)
TCONS_00018267	XLOC_003666	scaffold_1266:10854-11596(-)	Intergenic
TCONS_00018500	XLOC_003688	scaffold_127:640898-642082(+)	Unclassified
TCONS_00018557	XLOC_003715	scaffold_127:859759-861485(-)	Unclassified
TCONS_00018558	XLOC_003715	scaffold_127:859757-861652(-)	Splice junction overlap
TCONS_00018590	XLOC_003716	scaffold_127:861816-863213(-)	Splice junction overlap
TCONS_00018817	XLOC_003791	scaffold_1276:5942-12570(+)	Intergenic		TCONS_00067431	lincRNA_3787
TCONS_00018818	XLOC_003791	scaffold_1276:10435-12570(+)	Unclassified		TCONS_00067432
TCONS_00018829	XLOC_003796	scaffold_128:15757-46319(+)	Exonic overlap (+)	TCONS_00005523
TCONS_00018836	XLOC_003796	scaffold_128:56921-58043(+)	Splice junction overlap		TCONS_00033782
TCONS_00018912	XLOC_003796	scaffold_128:56931-58003(+)	Splice junction overlap
TCONS_00018931	XLOC_003806	scaffold_128:506331-508052(+)	Intronic	TCONS_00005562
TCONS_00018999	XLOC_003804	scaffold_128:488600-490122(+)	Intergenic
TCONS_00019000	XLOC_003804	scaffold_128:488730-490122(+)	Intergenic
TCONS_00019001	XLOC_003804	scaffold_128:488841-490122(+)	Intergenic
TCONS_00019110	XLOC_003811	scaffold_128:565617-627506(+)	Intergenic	TCONS_00005568		lincRNA_1933
TCONS_00019204	XLOC_003885	scaffold_1286:840-1804(-)	Intergenic
TCONS_00019369	XLOC_003924	scaffold_129:474546-475485(-)	Exonic overlap (-)
TCONS_00019407	XLOC_003902	scaffold_129:332840-334696(+)	Splice junction overlap
TCONS_00019582	XLOC_003921	scaffold_129:376959-377597(-)	Splice junction overlap
TCONS_00019701	XLOC_003964	scaffold_1292:8965-10751(+)	Unclassified
TCONS_00019702	XLOC_003964	scaffold_1292:9440-10793(+)	Unclassified			lincRNA_3806
TCONS_00019712	XLOC_003965	scaffold_1293:8218-9570(+)	Intergenic
TCONS_00019735	XLOC_003971	scaffold_1296:1637-2491(-)	Unclassified
TCONS_00019740	XLOC_003970	scaffold_1296:422-828(-)	Exonic overlap (+)
TCONS_00019745	XLOC_003971	scaffold_1296:1984-2529(-)	Intergenic
TCONS_00019765	XLOC_003973	scaffold_1297:3492-6656(+)	Intergenic
TCONS_00019802	XLOC_003984	scaffold_13:151060-153919(+)	Unclassified		TCONS_00010817	lincRNA_658
TCONS_00019815	XLOC_003993	scaffold_13:457292-464557(+)	Splice junction overlap		TCONS_00010836
TCONS_00019836	XLOC_004004	scaffold_13:825777-826432(+)	Exonic overlap (+)
TCONS_00019897	XLOC_004029	scaffold_13:286405-289346(-)	Unclassified	TCONS_00013252
TCONS_00020004	XLOC_004014	scaffold_13:1065617-1066425(+)	Intronic
TCONS_00020035	XLOC_004044	scaffold_13:870435-872546(-)	Intergenic
TCONS_00020036	XLOC_004044	scaffold_13:870435-873047(-)	Exonic overlap (+)
TCONS_00020037	XLOC_004044	scaffold_13:870302-873040(-)	Exonic overlap (+)
TCONS_00020038	XLOC_004044	scaffold_13:870435-873409(-)	Exonic overlap (+)
TCONS_00020104	XLOC_004044	scaffold_13:869521-872458(-)	Unclassified
TCONS_00020105	XLOC_004044	scaffold_13:870440-872906(-)	Intergenic
TCONS_00020153	XLOC_004044	scaffold_13:871065-872129(-)	Intergenic
TCONS_00020154	XLOC_004044	scaffold_13:870454-872714(-)	Unclassified
TCONS_00020160	XLOC_004054	scaffold_13:1538440-1563944(-)	Exonic overlap (+)			lincRNA_668
TCONS_00020199	XLOC_004039	scaffold_13:512526-512902(-)	Intronic
TCONS_00020200	XLOC_004044	scaffold_13:870454-873044(-)	Exonic overlap (+)
TCONS_00020240	XLOC_003985	scaffold_13:156284-156782(+)	Intronic
TCONS_00020290	XLOC_004040	scaffold_13:595626-596723(-)	Unclassified
TCONS_00020299	XLOC_004049	scaffold_13:1078175-1124627(-)	Splice junction overlap			lincRNA_665
TCONS_00020318	XLOC_003986	scaffold_13:173519-175953(+)	Exonic overlap (-)	TCONS_00005806
TCONS_00020422	XLOC_004030	scaffold_13:304440-327534(-)	Exonic overlap (+)
TCONS_00020486	XLOC_003985	scaffold_13:156265-156782(+)	Intronic
TCONS_00020510	XLOC_004044	scaffold_13:869453-872374(-)	Unclassified
TCONS_00020618	XLOC_004120	scaffold_130:439860-440754(+)	Unclassified
TCONS_00020619	XLOC_004120	scaffold_130:439860-440754(+)	Unclassified
TCONS_00020649	XLOC_004130	scaffold_130:1081057-1082056(+)	Intergenic
TCONS_00020724	XLOC_004165	scaffold_130:1296887-1298034(-)	Unclassified
TCONS_00020726	XLOC_004167	scaffold_130:1299208-1300000(-)	Intergenic	TCONS_00006189
TCONS_00020790	XLOC_004123	scaffold_130:839542-840493(+)	Splice junction overlap
TCONS_00020803	XLOC_004126	scaffold_130:916403-917106(+)	Intergenic
TCONS_00020877	XLOC_004120	scaffold_130:439883-440787(+)	Unclassified			lincRNA_829
TCONS_00020906	XLOC_004165	scaffold_130:1260117-1264171(-)	Unclassified
TCONS_00020949	XLOC_004121	scaffold_130:626606-627530(+)	Exonic overlap (-)
TCONS_00020956	XLOC_004131	scaffold_130:1232705-1235041(+)	Exonic overlap (-)	TCONS_00006062		lincRNA_838
TCONS_00021084	XLOC_004152	scaffold_130:797427-798716(-)	Intergenic	TCONS_00005368	TCONS_00025692
TCONS_00021091	XLOC_004162	scaffold_130:1110313-1132634(-)	Exonic overlap (+)		TCONS_00014175
TCONS_00021092	XLOC_004162	scaffold_130:1110313-1132634(-)	Exonic overlap (+)			lincRNA_834
TCONS_00021139	XLOC_004150	scaffold_130:654979-669912(-)	Exonic overlap (+)
TCONS_00021231	XLOC_004119	scaffold_130:435540-436263(+)	Intergenic
TCONS_00021303	XLOC_004265	scaffold_131:353011-354315(+)	Unclassified		TCONS_00027413
TCONS_00021324	XLOC_004280	scaffold_131:362303-363553(-)	Unclassified
TCONS_00021331	XLOC_004282	scaffold_131:388276-388997(-)	Unclassified
TCONS_00021475	XLOC_004282	scaffold_131:387152-389144(-)	Intergenic		TCONS_00027521
TCONS_00021492	XLOC_004265	scaffold_131:353448-354315(+)	Intergenic
TCONS_00021530	XLOC_004266	scaffold_131:390564-403911(+)	Exonic overlap (-)
TCONS_00021669	XLOC_004339	scaffold_132:690204-708310(+)	Exonic overlap (+)		TCONS_00036092
TCONS_00021689	XLOC_004350	scaffold_132:545495-610955(-)	Intergenic
TCONS_00021735	XLOC_004337	scaffold_132:392619-400619(+)	Intronic		TCONS_00036079
TCONS_00021754	XLOC_004331	scaffold_132:199630-207222(+)	Exonic overlap (-)
TCONS_00021757	XLOC_004332	scaffold_132:258343-278532(+)	Intergenic
TCONS_00021777	XLOC_004329	scaffold_132:34333-40867(+)	Exonic overlap (-)
TCONS_00021850	XLOC_004347	scaffold_132:374946-378472(-)	Splice junction overlap	TCONS_00037275		lincRNA_3267
TCONS_00021853	XLOC_004347	scaffold_132:381640-384261(-)	Splice junction overlap		TCONS_00044038
TCONS_00021907	XLOC_004330	scaffold_132:162002-164857(+)	Exonic overlap (-)	TCONS_00006308
TCONS_00021981	XLOC_004397	scaffold_1328:5616-6106(-)	Intergenic
TCONS_00021991	XLOC_004406	scaffold_133:37508-38545(+)	Exonic overlap (+)		TCONS_00031719
TCONS_00022011	XLOC_004416	scaffold_133:445613-449037(+)	Unclassified	TCONS_00006443		lincRNA_1808
TCONS_00022077	XLOC_004407	scaffold_133:39250-40037(+)	Unclassified		TCONS_00031720
TCONS_00022099	XLOC_004408	scaffold_133:48922-50098(+)	Unclassified	TCONS_00006425
TCONS_00022253	XLOC_004405	scaffold_133:33268-34845(+)	Intronic
TCONS_00022398	XLOC_004490	scaffold_1338:7119-8073(-)	Unclassified	TCONS_00047046
TCONS_00022476	XLOC_004534	scaffold_134:510570-511185(-)	Unclassified
TCONS_00022578	XLOC_004517	scaffold_134:713216-714829(+)	Unclassified
TCONS_00022581	XLOC_004534	scaffold_134:510571-510975(-)	Unclassified
TCONS_00022707	XLOC_004517	scaffold_134:713634-714829(+)	Intergenic	TCONS_00006603
TCONS_00022738	XLOC_004534	scaffold_134:510704-512108(-)	Intergenic
TCONS_00022780	XLOC_004517	scaffold_134:713640-714725(+)	Intergenic
TCONS_00022785	XLOC_004525	scaffold_134:368725-370653(-)	Intergenic
TCONS_00022879	XLOC_004604	scaffold_1349:766-2189(-)	Intergenic			lincRNA_3809
TCONS_00022885	XLOC_004609	scaffold_135:108499-112209(+)	Exonic overlap (+)
TCONS_00022950	XLOC_004645	scaffold_135:549540-567635(-)	Splice junction overlap
TCONS_00022972	XLOC_004610	scaffold_135:145337-150960(+)	Unclassified	TCONS_00025911	TCONS_00035267	lincRNA_1990
TCONS_00023031	XLOC_004624	scaffold_135:445843-457353(+)	Exonic overlap (+)
TCONS_00023057	XLOC_004610	scaffold_135:146081-150426(+)	Intergenic
TCONS_00023111	XLOC_004609	scaffold_135:111965-113011(+)	Intronic
TCONS_00023216	XLOC_004610	scaffold_135:146091-150654(+)	Intergenic
TCONS_00023258	XLOC_004636	scaffold_135:216885-217436(-)	Exonic overlap (+)
TCONS_00023261	XLOC_004645	scaffold_135:567305-579757(-)	Exonic overlap (-)	TCONS_00006784
TCONS_00023262	XLOC_004645	scaffold_135:567305-579757(-)	Exonic overlap (-)
TCONS_00023268	XLOC_004610	scaffold_135:146079-150424(+)	Intergenic
TCONS_00023309	XLOC_004704	scaffold_136:481180-485379(+)	Unclassified
TCONS_00023318	XLOC_004706	scaffold_136:569073-594536(+)	Unclassified			lincRNA_1905
TCONS_00023574	XLOC_004707	scaffold_136:623148-623473(+)	Intergenic	TCONS_00006852		lincRNA_1906
TCONS_00023578	XLOC_004715	scaffold_136:46826-47634(-)	Unclassified	TCONS_00033185
TCONS_00023607	XLOC_004693	scaffold_136:102913-103458(+)	Unclassified
TCONS_00023676	XLOC_004732	scaffold_136:727863-728512(-)	Intergenic
TCONS_00023774	XLOC_004794	scaffold_1365:578-2633(-)	Unclassified	TCONS_00006967
TCONS_00023830	XLOC_004819	scaffold_137:612979-617126(+)	Unclassified
TCONS_00023831	XLOC_004819	scaffold_137:612979-617126(+)	Intergenic
TCONS_00024110	XLOC_004834	scaffold_137:587653-588690(-)	Intergenic
TCONS_00024128	XLOC_004819	scaffold_137:612980-616873(+)	Unclassified
TCONS_00024137	XLOC_004828	scaffold_137:405577-407618(-)	Intergenic
TCONS_00024431	XLOC_004904	scaffold_138:44410-45876(-)	Splice junction overlap
TCONS_00024482	XLOC_004892	scaffold_138:166019-168022(+)	Unclassified	TCONS_00003049
TCONS_00024516	XLOC_004895	scaffold_138:400276-401108(+)	Intergenic
TCONS_00024545	XLOC_004913	scaffold_138:590965-594445(-)	Unclassified			lincRNA_1895
TCONS_00024564	XLOC_004900	scaffold_138:685938-697484(+)	Exonic overlap (+)
TCONS_00024612	XLOC_004917	scaffold_138:705931-732158(-)	Exonic overlap (+)
TCONS_00024613	XLOC_004917	scaffold_138:705931-732158(-)	Exonic overlap (+)	TCONS_00007167	TCONS_00033276	lincRNA_1897
TCONS_00024616	XLOC_004917	scaffold_138:729070-732158(-)	Intronic
TCONS_00024629	XLOC_004897	scaffold_138:539749-542801(+)	Unclassified	TCONS_00007111		lincRNA_1893
TCONS_00024666	XLOC_004890	scaffold_138:43687-45337(+)	Splice junction overlap
TCONS_00024673	XLOC_004896	scaffold_138:396464-400260(+)	Intergenic
TCONS_00025005	XLOC_004994	scaffold_139:435694-470950(+)	Splice junction overlap
TCONS_00025070	XLOC_004994	scaffold_139:486615-492954(+)	Splice junction overlap
TCONS_00025082	XLOC_005004	scaffold_139:153020-154760(-)	Intergenic
TCONS_00025215	XLOC_005068	scaffold_14:366360-368477(+)	Splice junction overlap
TCONS_00025258	XLOC_005083	scaffold_14:876409-880464(+)	Unclassified		TCONS_00000751
TCONS_00025305	XLOC_005106	scaffold_14:1809024-1809608(+)	Intronic
TCONS_00025379	XLOC_005137	scaffold_14:3352663-3353975(+)	Splice junction overlap	TCONS_00030625
TCONS_00025388	XLOC_005142	scaffold_14:147209-164744(-)	Unclassified			lincRNA_34
TCONS_00025445	XLOC_005169	scaffold_14:1518175-1519671(-)	Intergenic
TCONS_00025450	XLOC_005174	scaffold_14:1694130-1696950(-)	Intergenic
TCONS_00025471	XLOC_005189	scaffold_14:1996821-1997855(-)	Unclassified
TCONS_00025522	XLOC_005208	scaffold_14:2838134-2839329(-)	Unclassified		TCONS_00001205
TCONS_00025671	XLOC_005106	scaffold_14:1809016-1813336(+)	Exonic overlap (-)	TCONS_00007389
TCONS_00025714	XLOC_005149	scaffold_14:558548-562814(-)	Unclassified
TCONS_00025744	XLOC_005174	scaffold_14:1687957-1691906(-)	Unclassified		TCONS_00001072
TCONS_00025745	XLOC_005174	scaffold_14:1687957-1696998(-)	Unclassified
TCONS_00025865	XLOC_005133	scaffold_14:3019959-3025004(+)	Exonic overlap (+)
TCONS_00025903	XLOC_005189	scaffold_14:1996312-1997806(-)	Unclassified		TCONS_00001115
TCONS_00025946	XLOC_005077	scaffold_14:702512-706141(+)	Exonic overlap (+)
TCONS_00026000	XLOC_005156	scaffold_14:793061-794236(-)	Intergenic
TCONS_00026018	XLOC_005180	scaffold_14:1844140-1847232(-)	Splice junction overlap
TCONS_00026059	XLOC_005086	scaffold_14:1050303-1053587(+)	Exonic overlap (-)
TCONS_00026240	XLOC_005132	scaffold_14:3011648-3012755(+)	Unclassified	TCONS_00007435	TCONS_00000885
TCONS_00026270	XLOC_005164	scaffold_14:1160449-1164927(-)	Intergenic
TCONS_00026271	XLOC_005164	scaffold_14:1160449-1164927(-)	Intergenic
TCONS_00026308	XLOC_005214	scaffold_14:3073532-3074795(-)	Unclassified
TCONS_00026329	XLOC_005067	scaffold_14:125255-127077(+)	Exonic overlap (-)
TCONS_00026371	XLOC_005179	scaffold_14:1835973-1836491(-)	Unclassified	TCONS_00007544
TCONS_00026464	XLOC_005144	scaffold_14:365523-369594(-)	Exonic overlap (-)
TCONS_00026467	XLOC_005146	scaffold_14:482340-483885(-)	Exonic overlap (+)	TCONS_00007475
TCONS_00026469	XLOC_005151	scaffold_14:627216-631864(-)	Unclassified
TCONS_00026478	XLOC_005158	scaffold_14:906382-919769(-)	Splice junction overlap			lincRNA_42
TCONS_00026709	XLOC_005090	scaffold_14:1358912-1362228(+)	Exonic overlap (+)
TCONS_00026711	XLOC_005093	scaffold_14:1519853-1530192(+)	Intergenic
TCONS_00026768	XLOC_005212	scaffold_14:3043901-3045161(-)	Intronic	TCONS_00007730
TCONS_00026878	XLOC_005399	scaffold_140:100539-113935(+)	Unclassified	TCONS_00007751	TCONS_00020821	lincRNA_1195
TCONS_00026929	XLOC_005422	scaffold_140:1057357-1060155(+)	Exonic overlap (+)		TCONS_00020896
TCONS_00026939	XLOC_005425	scaffold_140:1081503-1083537(+)	Unclassified
TCONS_00026989	XLOC_005459	scaffold_140:1085664-1087330(-)	Exonic overlap (-)
TCONS_00027151	XLOC_005434	scaffold_140:95875-100006(-)	Exonic overlap (+)
TCONS_00027279	XLOC_005424	scaffold_140:1078868-1079285(+)	Intronic	TCONS_00007799
TCONS_00027535	XLOC_005436	scaffold_140:204733-205872(-)	Intergenic
TCONS_00027551	XLOC_005460	scaffold_140:1105975-1106755(-)	Splice junction overlap
TCONS_00027803	XLOC_005557	scaffold_141:142330-144516(+)	Unclassified			lincRNA_2026
TCONS_00027868	XLOC_005566	scaffold_141:437411-440133(+)	Splice junction overlap
TCONS_00027869	XLOC_005566	scaffold_141:437440-440133(+)	Splice junction overlap
TCONS_00028100	XLOC_005669	scaffold_142:464287-464767(-)	Unclassified
TCONS_00028229	XLOC_005653	scaffold_142:601601-607798(+)	Intergenic		TCONS_00054254
TCONS_00028257	XLOC_005653	scaffold_142:603467-608519(+)	Exonic overlap (+)
TCONS_00028273	XLOC_005668	scaffold_142:432314-448319(-)	Exonic overlap (+)	TCONS_00053584
TCONS_00028328	XLOC_005735	scaffold_143:536282-616650(+)	Exonic overlap (+)
TCONS_00028345	XLOC_005746	scaffold_143:162586-165168(-)	Unclassified
TCONS_00028530	XLOC_005730	scaffold_143:269302-270654(+)	Splice junction overlap
TCONS_00028572	XLOC_005734	scaffold_143:504872-507539(+)	Intergenic
TCONS_00028627	XLOC_005837	scaffold_144:384745-386443(+)	Intergenic	TCONS_00027229	TCONS_00052222
TCONS_00028682	XLOC_005857	scaffold_144:357817-382339(-)	Intergenic		TCONS_00053560
TCONS_00028882	XLOC_005844	scaffold_144:753617-754424(+)	Splice junction overlap
TCONS_00028885	XLOC_005846	scaffold_144:6515-7155(-)	Exonic overlap (-)
TCONS_00028942	XLOC_005832	scaffold_144:258184-258803(+)	Exonic overlap (-)
TCONS_00029027	XLOC_005950	scaffold_145:534148-534791(+)	Intronic overlap (-)
TCONS_00029188	XLOC_005961	scaffold_145:520658-525389(-)	Intronic
TCONS_00029288	XLOC_005985	scaffold_1455:4575-5599(+)	Unclassified		TCONS_00067891	lincRNA_3825
TCONS_00029304	XLOC_005989	scaffold_146:123062-124810(+)	Intergenic		TCONS_00037162
TCONS_00029317	XLOC_005994	scaffold_146:256979-324973(+)	Intergenic
TCONS_00029325	XLOC_005997	scaffold_146:662876-674985(+)	Exonic overlap (-)
TCONS_00029336	XLOC_006001	scaffold_146:110242-124810(-)	Intergenic
TCONS_00029380	XLOC_005989	scaffold_146:118291-119647(+)	Unclassified
TCONS_00029384	XLOC_005989	scaffold_146:123384-132218(+)	Intergenic
TCONS_00029436	XLOC_005991	scaffold_146:177262-194436(+)	Exonic overlap (+)
TCONS_00029452	XLOC_005989	scaffold_146:131621-133418(+)	Intergenic	TCONS_00008482	TCONS_00037169
TCONS_00029459	XLOC_005994	scaffold_146:422855-436020(+)	Intergenic		TCONS_00037123
TCONS_00029474	XLOC_005993	scaffold_146:251831-252689(+)	Intergenic	TCONS_00008505	TCONS_00037191
TCONS_00029503	XLOC_005994	scaffold_146:256914-393692(+)	Exonic overlap (+)		TCONS_00037103
TCONS_00029530	XLOC_005994	scaffold_146:423281-436030(+)	Intergenic	TCONS_00008508
TCONS_00029546	XLOC_005989	scaffold_146:117980-123719(+)	Intergenic
TCONS_00029564	XLOC_005989	scaffold_146:109276-123726(+)	Intergenic	TCONS_00008526
TCONS_00029588	XLOC_005994	scaffold_146:422854-452992(+)	Splice junction overlap
TCONS_00029693	XLOC_006086	scaffold_147:495737-496387(-)	Exonic overlap (+)		TCONS_00026361
TCONS_00029776	XLOC_006064	scaffold_147:361310-361986(+)	Splice junction overlap
TCONS_00029782	XLOC_006079	scaffold_147:140977-159951(-)	Exonic overlap (+)	TCONS_00008680
TCONS_00029832	XLOC_006071	scaffold_147:662283-672613(+)	Unclassified	TCONS_00008598	TCONS_00026241	lincRNA_1508
TCONS_00029834	XLOC_006074	scaffold_147:765019-787984(+)	Exonic overlap (-)
TCONS_00029875	XLOC_006069	scaffold_147:508493-511892(+)	Intergenic	TCONS_00008596
TCONS_00029945	XLOC_006089	scaffold_147:508864-511886(-)	Intergenic	TCONS_00008641
TCONS_00029985	XLOC_006074	scaffold_147:765320-787838(+)	Exonic overlap (-)	TCONS_00044229		lincRNA_3517
TCONS_00029986	XLOC_006075	scaffold_147:793018-794091(+)	Intergenic	TCONS_00008706		lincRNA_1509
TCONS_00030255	XLOC_006230	scaffold_148:820875-822653(-)	Splice junction overlap		TCONS_00007273
TCONS_00030269	XLOC_006233	scaffold_148:948564-955968(-)	Exonic overlap (+)
TCONS_00030270	XLOC_006233	scaffold_148:950384-955550(-)	Intergenic
TCONS_00030290	XLOC_006246	scaffold_148:1500329-1503592(-)	Unclassified		TCONS_00007362	lincRNA_442
TCONS_00030523	XLOC_006165	scaffold_148:83705-84263(+)	Exonic overlap (+)
TCONS_00030843	XLOC_006194	scaffold_148:981650-992602(+)	Unclassified	TCONS_00008804	TCONS_00007121
TCONS_00030940	XLOC_006184	scaffold_148:709899-717142(+)	Intronic	TCONS_00008786
TCONS_00031200	XLOC_006165	scaffold_148:83565-84258(+)	Exonic overlap (+)
TCONS_00031391	XLOC_006360	scaffold_1487:2043-4737(+)	Intergenic		TCONS_00067946	lincRNA_3836
TCONS_00031575	XLOC_006419	scaffold_1492:3500-4841(+)	Splice junction overlap
TCONS_00031592	XLOC_006425	scaffold_1495:3936-4399(-)	Splice junction overlap	TCONS_00036309
TCONS_00031679	XLOC_006464	scaffold_15:1528786-1535183(+)	Splice junction overlap
TCONS_00031680	XLOC_006464	scaffold_15:1533140-1535182(+)	Splice junction overlap		TCONS_00001427
TCONS_00031753	XLOC_006504	scaffold_15:738287-741957(-)	Splice junction overlap		TCONS_00067898
TCONS_00031951	XLOC_006476	scaffold_15:2180859-2189028(+)	Exonic overlap (+)	TCONS_00009221
TCONS_00031979	XLOC_006516	scaffold_15:1556879-1557726(-)	Splice junction overlap
TCONS_00032063	XLOC_006504	scaffold_15:738285-741898(-)	Splice junction overlap
TCONS_00032442	XLOC_006439	scaffold_15:476623-478172(+)	Intergenic		TCONS_00019318	lincRNA_77
TCONS_00032631	XLOC_006450	scaffold_15:1157004-1159558(+)	Intergenic	TCONS_00009163
TCONS_00032678	XLOC_006542	scaffold_15:2302674-2303490(-)	Splice junction overlap
TCONS_00032712	XLOC_006505	scaffold_15:753431-754935(-)	Intergenic			lincRNA_84
TCONS_00032812	XLOC_006690	scaffold_150:145047-146155(+)	Splice junction overlap
TCONS_00032911	XLOC_006719	scaffold_1500:2393-3775(-)	Unclassified
TCONS_00033380	XLOC_006801	scaffold_151:1028401-1029781(-)	Splice junction overlap
TCONS_00033447	XLOC_006800	scaffold_151:1008864-1019703(-)	Exonic overlap (-)	TCONS_00008970
TCONS_00033597	XLOC_006773	scaffold_151:230447-232741(-)	Unclassified	TCONS_00012423
TCONS_00033678	XLOC_006763	scaffold_151:1154466-1155785(+)	Exonic overlap (-)	TCONS_00009639
TCONS_00033758	XLOC_006780	scaffold_151:394962-395544(-)	Intergenic
TCONS_00033837	XLOC_006771	scaffold_151:176943-181214(-)	Intergenic
TCONS_00033997	XLOC_006921	scaffold_152:1802-4825(-)	Exonic overlap (-)
TCONS_00034004	XLOC_006926	scaffold_152:91940-93845(-)	Splice junction overlap		TCONS_00032307
TCONS_00034005	XLOC_006926	scaffold_152:91973-93968(-)	Splice junction overlap
TCONS_00034023	XLOC_006937	scaffold_152:611208-615460(-)	Intergenic
TCONS_00034078	XLOC_006908	scaffold_152:508831-509880(+)	Unclassified	TCONS_00009832	TCONS_00032250
TCONS_00034197	XLOC_006926	scaffold_152:92863-93840(-)	Unclassified
TCONS_00034220	XLOC_006902	scaffold_152:125463-128561(+)	Unclassified
TCONS_00034355	XLOC_006931	scaffold_152:372537-375762(-)	Intergenic		TCONS_00032346
TCONS_00034443	XLOC_007026	scaffold_153:218141-219275(-)	Exonic overlap (-)
TCONS_00034444	XLOC_007027	scaffold_153:225195-228279(-)	Splice junction overlap		TCONS_00037689
TCONS_00034445	XLOC_007027	scaffold_153:225231-228192(-)	Splice junction overlap
TCONS_00034446	XLOC_007027	scaffold_153:225195-228279(-)	Splice junction overlap
TCONS_00034725	XLOC_007037	scaffold_153:412602-413928(-)	Exonic overlap (-)
TCONS_00034852	XLOC_007085	scaffold_154:127648-129657(+)	Unclassified
TCONS_00035060	XLOC_007093	scaffold_154:707179-708292(+)	Splice junction overlap
TCONS_00035066	XLOC_007101	scaffold_154:477991-480763(-)	Exonic overlap (+)
TCONS_00035093	XLOC_007096	scaffold_154:89656-92086(-)	Exonic overlap (+)
TCONS_00035101	XLOC_007102	scaffold_154:500279-501371(-)	Exonic overlap (+)
TCONS_00035140	XLOC_007107	scaffold_154:633342-653303(-)	Unclassified
TCONS_00035570	XLOC_007187	scaffold_156:440531-441725(+)	Intergenic
TCONS_00035572	XLOC_007189	scaffold_156:617833-619778(+)	Intergenic
TCONS_00035628	XLOC_007240	scaffold_157:343609-344300(+)	Unclassified
TCONS_00035629	XLOC_007241	scaffold_157:344558-350567(+)	Intergenic
TCONS_00035631	XLOC_007241	scaffold_157:350230-350890(+)	Intergenic
TCONS_00035632	XLOC_007241	scaffold_157:351104-352580(+)	Unclassified	TCONS_00010282		lincRNA_2189
TCONS_00035694	XLOC_007241	scaffold_157:344546-351048(+)	Unclassified
TCONS_00035695	XLOC_007241	scaffold_157:351223-352810(+)	Unclassified
TCONS_00035696	XLOC_007242	scaffold_157:358561-360468(+)	Intergenic
TCONS_00035773	XLOC_007235	scaffold_157:158119-163055(+)	Splice junction overlap		TCONS_00038595
TCONS_00035776	XLOC_007240	scaffold_157:343620-344202(+)	Unclassified	TCONS_00010279
TCONS_00035777	XLOC_007241	scaffold_157:344622-352607(+)	Intergenic		TCONS_00038618
TCONS_00035822	XLOC_007252	scaffold_157:288164-290859(-)	Exonic overlap (+)
TCONS_00035875	XLOC_007252	scaffold_157:296709-298151(-)	Splice junction overlap
TCONS_00035927	XLOC_007294	scaffold_158:390789-392129(+)	Exonic overlap (-)
TCONS_00036150	XLOC_007302	scaffold_158:300003-311262(-)	Exonic overlap (+)
TCONS_00036169	XLOC_007289	scaffold_158:140939-146253(+)	Intergenic	TCONS_00010354
TCONS_00036278	XLOC_007377	scaffold_159:20518-31935(-)	Exonic overlap (+)
TCONS_00036279	XLOC_007377	scaffold_159:20487-31973(-)	Exonic overlap (+)		TCONS_00038417
TCONS_00036525	XLOC_007364	scaffold_159:157155-295194(+)	Exonic overlap (+)			lincRNA_2173
TCONS_00036550	XLOC_007388	scaffold_159:452165-453586(-)	Splice junction overlap
TCONS_00036585	XLOC_007383	scaffold_159:325539-327769(-)	Intergenic
TCONS_00036601	XLOC_007374	scaffold_159:589710-590155(+)	Intergenic	TCONS_00010482		lincRNA_2179
TCONS_00036644	XLOC_007436	scaffold_16:6436-47391(+)	Exonic overlap (-)	TCONS_00050352		lincRNA_106
TCONS_00036707	XLOC_007469	scaffold_16:1449827-1466134(+)	Exonic overlap (+)
TCONS_00036717	XLOC_007475	scaffold_16:1707110-1708258(+)	Unclassified
TCONS_00036814	XLOC_007503	scaffold_16:2843493-2845644(+)	Unclassified
TCONS_00036924	XLOC_007546	scaffold_16:1125624-1129969(-)	Intergenic
TCONS_00036949	XLOC_007558	scaffold_16:1837862-1868544(-)	Exonic overlap (+)
TCONS_00036999	XLOC_007581	scaffold_16:2899359-2902284(-)	Intergenic
TCONS_00037201	XLOC_007511	scaffold_16:3070122-3071351(+)	Unclassified		TCONS_00000648	lincRNA_27
TCONS_00037217	XLOC_007527	scaffold_16:216838-218117(-)	Splice junction overlap
TCONS_00037272	XLOC_007582	scaffold_16:2916109-2918435(-)	Splice junction overlap
TCONS_00037367	XLOC_007543	scaffold_16:940653-941702(-)	Unclassified			lincRNA_7
TCONS_00037534	XLOC_007543	scaffold_16:940653-947131(-)	Splice junction overlap		TCONS_00000442
TCONS_00037692	XLOC_007522	scaffold_16:68950-70410(-)	Unclassified		TCONS_00000361
TCONS_00037821	XLOC_007510	scaffold_16:3039538-3040582(+)	Unclassified	TCONS_00001765
TCONS_00037885	XLOC_007573	scaffold_16:2603523-2607605(-)	Exonic overlap (-)	TCONS_00031254
TCONS_00037922	XLOC_007448	scaffold_16:691900-713114(+)	Unclassified	TCONS_00010608		lincRNA_4
TCONS_00037923	XLOC_007450	scaffold_16:745478-746587(+)	Splice junction overlap
TCONS_00037986	XLOC_007508	scaffold_16:3024917-3025271(+)	Intergenic
TCONS_00037990	XLOC_007512	scaffold_16:3072625-3073505(+)	Unclassified	TCONS_00010774		lincRNA_27
TCONS_00038259	XLOC_007575	scaffold_16:2631078-2632544(-)	Exonic overlap (-)	TCONS_00010563
TCONS_00038295	XLOC_007479	scaffold_16:1979004-1981994(+)	Intergenic
TCONS_00038322	XLOC_007519	scaffold_16:3487270-3488549(+)	Intergenic
TCONS_00038489	XLOC_007787	scaffold_160:160134-162130(+)	Exonic overlap (-)
TCONS_00038533	XLOC_007816	scaffold_160:627577-630487(-)	Intergenic
TCONS_00038534	XLOC_007816	scaffold_160:627577-639008(-)	Unclassified
TCONS_00038561	XLOC_007785	scaffold_160:127499-128088(+)	Intronic
TCONS_00038639	XLOC_007783	scaffold_160:80629-83936(+)	Exonic overlap (+)
TCONS_00038698	XLOC_007815	scaffold_160:591230-597828(-)	Splice junction overlap
TCONS_00038774	XLOC_007796	scaffold_160:618359-619244(+)	Intergenic
TCONS_00038775	XLOC_007796	scaffold_160:618461-619244(+)	Intergenic			lincRNA_2169
TCONS_00038786	XLOC_007816	scaffold_160:629014-630742(-)	Intergenic
TCONS_00038840	XLOC_007867	scaffold_161:456303-457950(-)	Intergenic	TCONS_00034226
TCONS_00038879	XLOC_007859	scaffold_161:123640-124652(-)	Splice junction overlap
TCONS_00038880	XLOC_007859	scaffold_161:128737-130272(-)	Intronic
TCONS_00038889	XLOC_007866	scaffold_161:402194-403452(-)	Splice junction overlap
TCONS_00038964	XLOC_007860	scaffold_161:170741-174095(-)	Splice junction overlap	TCONS_00035061
TCONS_00038984	XLOC_007860	scaffold_161:170741-173990(-)	Splice junction overlap
TCONS_00038988	XLOC_007865	scaffold_161:388923-391978(-)	Intergenic	TCONS_00011257	TCONS_00038694	lincRNA_2198
TCONS_00039047	XLOC_007920	scaffold_1610:958-2272(-)	Splice junction overlap
TCONS_00039077	XLOC_007930	scaffold_162:155013-156612(+)	Unclassified	TCONS_00021721
TCONS_00039085	XLOC_007934	scaffold_162:178679-180196(+)	Unclassified
TCONS_00039101	XLOC_007943	scaffold_162:519986-520568(+)	Exonic overlap (-)
TCONS_00039165	XLOC_007976	scaffold_162:229879-230750(-)	Exonic overlap (+)
TCONS_00039169	XLOC_007987	scaffold_162:302747-303687(-)	Exonic overlap (+)
TCONS_00039173	XLOC_007990	scaffold_162:319843-321694(-)	Splice junction overlap
TCONS_00039191	XLOC_008021	scaffold_162:622070-627179(-)	Intergenic	TCONS_00011685
TCONS_00039375	XLOC_007967	scaffold_162:101238-103052(-)	Intronic
TCONS_00039376	XLOC_008007	scaffold_162:429449-434258(-)	Unclassified
TCONS_00039459	XLOC_007982	scaffold_162:265234-266156(-)	Intronic
TCONS_00039464	XLOC_008013	scaffold_162:449326-449834(-)	Intronic
TCONS_00039477	XLOC_008041	scaffold_162:1291503-1292048(-)	Splice junction overlap
TCONS_00039517	XLOC_008033	scaffold_162:1027525-1033168(-)	Exonic overlap (-)
TCONS_00039586	XLOC_007934	scaffold_162:179235-180833(+)	Unclassified
TCONS_00039617	XLOC_007986	scaffold_162:283610-287117(-)	Splice junction overlap		TCONS_00014937
TCONS_00039642	XLOC_008036	scaffold_162:1210961-1216582(-)	Splice junction overlap		TCONS_00015099
TCONS_00039677	XLOC_007932	scaffold_162:168597-175274(+)	Exonic overlap (+)
TCONS_00039678	XLOC_007933	scaffold_162:177208-178337(+)	Exonic overlap (+)
TCONS_00039688	XLOC_007940	scaffold_162:350947-351470(+)	Intergenic
TCONS_00039714	XLOC_007971	scaffold_162:186034-190802(-)	Exonic overlap (-)		TCONS_00054368
TCONS_00039719	XLOC_007979	scaffold_162:256140-259647(-)	Exonic overlap (+)
TCONS_00039720	XLOC_007979	scaffold_162:259350-260157(-)	Intergenic
TCONS_00039723	XLOC_007981	scaffold_162:261847-263796(-)	Splice junction overlap
TCONS_00039724	XLOC_007982	scaffold_162:265234-266156(-)	Intronic
TCONS_00039726	XLOC_007981	scaffold_162:269666-271592(-)	Exonic overlap (+)
TCONS_00039733	XLOC_007986	scaffold_162:288230-290149(-)	Splice junction overlap		TCONS_00014939
TCONS_00039734	XLOC_007986	scaffold_162:288671-290149(-)	Intronic
TCONS_00039739	XLOC_007987	scaffold_162:302081-303572(-)	Exonic overlap (+)
TCONS_00039743	XLOC_007989	scaffold_162:307557-309272(-)	Intergenic		TCONS_00014948
TCONS_00039746	XLOC_007990	scaffold_162:319917-321228(-)	Splice junction overlap
TCONS_00039748	XLOC_007991	scaffold_162:321826-322691(-)	Intronic
TCONS_00039751	XLOC_007992	scaffold_162:324332-327119(-)	Intronic
TCONS_00039753	XLOC_007992	scaffold_162:325653-327086(-)	Intronic		TCONS_00014955
TCONS_00039756	XLOC_007994	scaffold_162:338038-340100(-)	Exonic overlap (+)	TCONS_00007064
TCONS_00039758	XLOC_007995	scaffold_162:342831-344751(-)	Intergenic
TCONS_00039767	XLOC_008003	scaffold_162:417568-418898(-)	Unclassified
TCONS_00039775	XLOC_008009	scaffold_162:440381-441421(-)	Unclassified
TCONS_00039782	XLOC_008016	scaffold_162:499752-501273(-)	Exonic overlap (+)		TCONS_00030813
TCONS_00039941	XLOC_007971	scaffold_162:185954-189155(-)	Unclassified
TCONS_00039942	XLOC_007974	scaffold_162:210130-211771(-)	Unclassified	TCONS_00034588	TCONS_00028227
TCONS_00039946	XLOC_007983	scaffold_162:267222-269194(-)	Intronic
TCONS_00039949	XLOC_007986	scaffold_162:293657-294590(-)	Intronic
TCONS_00039951	XLOC_007989	scaffold_162:307716-309217(-)	Intergenic
TCONS_00039956	XLOC_008007	scaffold_162:429449-434258(-)	Intergenic
TCONS_00039958	XLOC_008019	scaffold_162:541148-543390(-)	Unclassified	TCONS_00030879
TCONS_00040038	XLOC_007969	scaffold_162:134573-138168(-)	Intronic
TCONS_00040067	XLOC_007967	scaffold_162:124073-125057(-)	Intergenic
TCONS_00040068	XLOC_007969	scaffold_162:127640-128577(-)	Intergenic
TCONS_00040070	XLOC_007981	scaffold_162:263182-264251(-)	Intronic
TCONS_00040100	XLOC_007932	scaffold_162:164973-166774(+)	Intergenic
TCONS_00040102	XLOC_007934	scaffold_162:178679-181347(+)	Intergenic
TCONS_00040104	XLOC_007938	scaffold_162:307554-308031(+)	Intergenic
TCONS_00040126	XLOC_007969	scaffold_162:127109-129226(-)	Intergenic
TCONS_00040127	XLOC_007972	scaffold_162:204281-205253(-)	Intergenic
TCONS_00040128	XLOC_007973	scaffold_162:209274-210004(-)	Intergenic
TCONS_00040132	XLOC_007981	scaffold_162:262184-263912(-)	Splice junction overlap
TCONS_00040134	XLOC_007986	scaffold_162:289513-292063(-)	Intronic	TCONS_00011426
TCONS_00040145	XLOC_008007	scaffold_162:429647-435273(-)	Exonic overlap (+)
TCONS_00040149	XLOC_008019	scaffold_162:541148-544262(-)	Intergenic			lincRNA_860
TCONS_00040238	XLOC_008266	scaffold_163:332961-334626(+)	Unclassified		TCONS_00038501
TCONS_00040250	XLOC_008270	scaffold_163:463122-468622(+)	Intergenic
TCONS_00040317	XLOC_008269	scaffold_163:447544-448980(+)	Splice junction overlap
TCONS_00040369	XLOC_008272	scaffold_163:531298-531968(+)	Splice junction overlap
TCONS_00040390	XLOC_008284	scaffold_163:505647-510180(-)	Intergenic
TCONS_00040487	XLOC_008281	scaffold_163:396097-398108(-)	Splice junction overlap
TCONS_00040488	XLOC_008281	scaffold_163:396097-398259(-)	Splice junction overlap
TCONS_00040496	XLOC_008275	scaffold_163:21271-22018(-)	Intergenic
TCONS_00040518	XLOC_008329	scaffold_164:18774-34271(+)	Exonic overlap (-)	TCONS_00051338
TCONS_00040525	XLOC_008334	scaffold_164:140832-143925(+)	Exonic overlap (+)
TCONS_00040528	XLOC_008335	scaffold_164:255697-268151(+)	Unclassified
TCONS_00040563	XLOC_008344	scaffold_164:39430-47832(-)	Splice junction overlap
TCONS_00040572	XLOC_008348	scaffold_164:114098-117522(-)	Unclassified		TCONS_00038893
TCONS_00040634	XLOC_008334	scaffold_164:140833-143925(+)	Splice junction overlap
TCONS_00040657	XLOC_008348	scaffold_164:112494-118184(-)	Unclassified			lincRNA_2205
TCONS_00040662	XLOC_008355	scaffold_164:315868-317076(-)	Splice junction overlap
TCONS_00040690	XLOC_008334	scaffold_164:140833-143790(+)	Splice junction overlap
TCONS_00040729	XLOC_008334	scaffold_164:142681-143729(+)	Exonic overlap (+)
TCONS_00040747	XLOC_008334	scaffold_164:140841-143781(+)	Exonic overlap (+)
TCONS_00040777	XLOC_008330	scaffold_164:22103-36780(+)	Exonic overlap (-)
TCONS_00040790	XLOC_008340	scaffold_164:543663-544644(+)	Intergenic		TCONS_00044883
TCONS_00040901	XLOC_008359	scaffold_164:367586-369991(-)	Exonic overlap (+)
TCONS_00041011	XLOC_008351	scaffold_164:154478-155881(-)	Intergenic	TCONS_00011894
TCONS_00041049	XLOC_008340	scaffold_164:544945-545814(+)	Exonic overlap (+)
TCONS_00041076	XLOC_008406	scaffold_1642:106-794(-)	Unclassified		TCONS_00068049	lincRNA_3856
TCONS_00041141	XLOC_008438	scaffold_165:609114-641590(-)	Exonic overlap (+)
TCONS_00041224	XLOC_008427	scaffold_165:608395-641588(+)	Exonic overlap (+)
TCONS_00041453	XLOC_008502	scaffold_166:23296-31769(-)	Unclassified		TCONS_00018163
TCONS_00041622	XLOC_008491	scaffold_166:845627-846529(+)	Intronic	TCONS_00024591
TCONS_00041635	XLOC_008514	scaffold_166:742672-744157(-)	Splice junction overlap
TCONS_00041690	XLOC_008485	scaffold_166:612094-614931(+)	Exonic overlap (-)	TCONS_00012185
TCONS_00041747	XLOC_008484	scaffold_166:450385-451520(+)	Exonic overlap (+)
TCONS_00041750	XLOC_008486	scaffold_166:628212-629577(+)	Intergenic
TCONS_00041801	XLOC_008482	scaffold_166:296582-313287(+)	Unclassified
TCONS_00041803	XLOC_008483	scaffold_166:357138-369010(+)	Exonic overlap (+)
TCONS_00041950	XLOC_008502	scaffold_166:23298-71808(-)	Exonic overlap (+)	TCONS_00012119	TCONS_00018164
TCONS_00041957	XLOC_008518	scaffold_166:865307-867166(-)	Exonic overlap (-)	TCONS_00036932	TCONS_00004339
TCONS_00042009	XLOC_008596	scaffold_1662:480-2554(-)	Unclassified
TCONS_00042070	XLOC_008621	scaffold_167:365045-446616(-)	Splice junction overlap
TCONS_00042071	XLOC_008621	scaffold_167:365044-446833(-)	Splice junction overlap		TCONS_00038115
TCONS_00042111	XLOC_008621	scaffold_167:438091-446605(-)	Unclassified
TCONS_00042165	XLOC_008626	scaffold_167:548126-571458(-)	Exonic overlap (-)
TCONS_00042213	XLOC_008613	scaffold_167:598383-614784(+)	Exonic overlap (+)	TCONS_00004480		lincRNA_396
TCONS_00042257	XLOC_008607	scaffold_167:88720-90883(+)	Intergenic	TCONS_00012235
TCONS_00042304	XLOC_008614	scaffold_167:642-6302(-)	Intergenic
TCONS_00042305	XLOC_008615	scaffold_167:28544-29394(-)	Exonic overlap (-)
TCONS_00042306	XLOC_008615	scaffold_167:28544-37623(-)	Exonic overlap (-)
TCONS_00042314	XLOC_008621	scaffold_167:418333-446833(-)	Intergenic
TCONS_00042363	XLOC_008669	scaffold_168:549-1594(-)	Unclassified		TCONS_00039843	lincRNA_2247
TCONS_00042364	XLOC_008670	scaffold_168:3429-29440(-)	Unclassified		TCONS_00039845
TCONS_00042365	XLOC_008670	scaffold_168:3442-29448(-)	Unclassified
TCONS_00042406	XLOC_008668	scaffold_168:599051-599920(+)	Intronic	TCONS_00012331
TCONS_00042407	XLOC_008670	scaffold_168:17301-29463(-)	Intergenic
TCONS_00042408	XLOC_008671	scaffold_168:102087-108543(-)	Exonic overlap (-)
TCONS_00042428	XLOC_008670	scaffold_168:3429-29440(-)	Unclassified		TCONS_00039846
TCONS_00042498	XLOC_008667	scaffold_168:573579-597290(+)	Exonic overlap (+)	TCONS_00011544
TCONS_00042501	XLOC_008670	scaffold_168:3440-29826(-)	Intergenic
TCONS_00042545	XLOC_008667	scaffold_168:588071-592738(+)	Exonic overlap (+)		TCONS_00039832
TCONS_00042561	XLOC_008670	scaffold_168:17585-22284(-)	Intergenic
TCONS_00042562	XLOC_008670	scaffold_168:17585-32676(-)	Intergenic	TCONS_00012339
TCONS_00042580	XLOC_008719	scaffold_1686:1331-1951(+)	Splice junction overlap
TCONS_00042764	XLOC_008724	scaffold_169:129048-130463(+)	Splice junction overlap
TCONS_00042771	XLOC_008737	scaffold_169:77912-85517(-)	Intergenic
TCONS_00042773	XLOC_008742	scaffold_169:317086-348254(-)	Intergenic		TCONS_00039232
TCONS_00042786	XLOC_008738	scaffold_169:144331-145094(-)	Intronic
TCONS_00042793	XLOC_008781	scaffold_1693:1742-2776(+)	Unclassified		TCONS_00068071
TCONS_00042816	XLOC_008799	scaffold_17:694527-694977(+)	Exonic overlap (+)
TCONS_00042836	XLOC_008807	scaffold_17:895794-896323(+)	Intergenic
TCONS_00042854	XLOC_008813	scaffold_17:1048970-1050554(+)	Intronic	TCONS_00012693
TCONS_00042867	XLOC_008821	scaffold_17:1445297-1447316(+)	Unclassified
TCONS_00042878	XLOC_008825	scaffold_17:1529774-1530757(+)	Splice junction overlap		TCONS_00010246
TCONS_00042960	XLOC_008864	scaffold_17:1325248-1365644(-)	Intergenic		TCONS_00010464
TCONS_00043086	XLOC_008847	scaffold_17:717610-729247(-)	Exonic overlap (-)
TCONS_00043093	XLOC_008850	scaffold_17:791450-797883(-)	Intergenic
TCONS_00043346	XLOC_008827	scaffold_17:1538668-1540018(+)	Splice junction overlap
TCONS_00043416	XLOC_008816	scaffold_17:1190507-1211453(+)	Intergenic	TCONS_00012509
TCONS_00043417	XLOC_008817	scaffold_17:1221295-1242491(+)	Intergenic
TCONS_00043418	XLOC_008818	scaffold_17:1361028-1380148(+)	Intergenic	TCONS_00012510
TCONS_00043419	XLOC_008819	scaffold_17:1409953-1416439(+)	Intergenic	TCONS_00012511
TCONS_00043424	XLOC_008824	scaffold_17:1525231-1526167(+)	Unclassified
TCONS_00043426	XLOC_008828	scaffold_17:1572394-1575328(+)	Intergenic	TCONS_00012529
TCONS_00043462	XLOC_008864	scaffold_17:1324347-1331142(-)	Intergenic	TCONS_00012610		lincRNA_630
TCONS_00043463	XLOC_008864	scaffold_17:1351585-1393024(-)	Intergenic
TCONS_00043466	XLOC_008867	scaffold_17:1596749-1598810(-)	Unclassified
TCONS_00043522	XLOC_008827	scaffold_17:1538654-1540006(+)	Splice junction overlap
TCONS_00043538	XLOC_008864	scaffold_17:1324498-1351657(-)	Intergenic
TCONS_00043595	XLOC_008842	scaffold_17:152997-159279(-)	Intergenic	TCONS_00012560		lincRNA_621
TCONS_00043726	XLOC_009034	scaffold_170:35697-41943(-)	Exonic overlap (-)	TCONS_00009855	TCONS_00039985
TCONS_00043845	XLOC_009035	scaffold_170:52430-53537(-)	Intergenic
TCONS_00043929	XLOC_009094	scaffold_1703:146-1096(-)	Unclassified
TCONS_00043985	XLOC_009114	scaffold_171:393151-395371(-)	Unclassified
TCONS_00044051	XLOC_009117	scaffold_171:497351-500909(-)	Unclassified			lincRNA_2239
TCONS_00044165	XLOC_009119	scaffold_171:601589-608787(-)	Intergenic	TCONS_00012855
TCONS_00044211	XLOC_009104	scaffold_171:460580-462726(+)	Intergenic	TCONS_00045186
TCONS_00044390	XLOC_009164	scaffold_172:483319-485096(-)	Exonic overlap (+)
TCONS_00044434	XLOC_009156	scaffold_172:580455-581921(+)	Intergenic	TCONS_00012898
TCONS_00044477	XLOC_009150	scaffold_172:300078-303125(+)	Exonic overlap (-)	TCONS_00026579		lincRNA_2844
TCONS_00044511	XLOC_009203	scaffold_1724:280-1332(-)	Splice junction overlap
TCONS_00044529	XLOC_009211	scaffold_173:71552-72486(+)	Intergenic	TCONS_00012964
TCONS_00044577	XLOC_009235	scaffold_173:1094337-1095613(+)	Intergenic
TCONS_00044589	XLOC_009238	scaffold_173:71552-72486(-)	Intergenic
TCONS_00044607	XLOC_009241	scaffold_173:232833-267339(-)	Exonic overlap (+)		TCONS_00022100
TCONS_00044631	XLOC_009256	scaffold_173:667505-673189(-)	Intergenic
TCONS_00044684	XLOC_009227	scaffold_173:492249-493453(+)	Splice junction overlap
TCONS_00044799	XLOC_009213	scaffold_173:101213-102145(+)	Intronic	TCONS_00052320
TCONS_00044934	XLOC_009241	scaffold_173:231718-240487(-)	Splice junction overlap
TCONS_00044936	XLOC_009241	scaffold_173:232833-240487(-)	Exonic overlap (+)
TCONS_00044937	XLOC_009245	scaffold_173:316427-317344(-)	Unclassified
TCONS_00044942	XLOC_009252	scaffold_173:495172-496174(-)	Unclassified
TCONS_00044959	XLOC_009263	scaffold_173:963682-968848(-)	Splice junction overlap
TCONS_00044960	XLOC_009263	scaffold_173:963745-969072(-)	Splice junction overlap
TCONS_00044998	XLOC_009233	scaffold_173:960802-1028340(+)	Exonic overlap (+)	TCONS_00013006
TCONS_00045101	XLOC_009226	scaffold_173:445283-451186(+)	Exonic overlap (+)	TCONS_00012988
TCONS_00045191	XLOC_009353	scaffold_174:347145-370180(+)	Exonic overlap (-)
TCONS_00045262	XLOC_009348	scaffold_174:277350-277993(+)	Exonic overlap (-)
TCONS_00045352	XLOC_009372	scaffold_174:490729-504426(-)	Exonic overlap (+)
TCONS_00045362	XLOC_009356	scaffold_174:467680-468162(+)	Exonic overlap (-)
TCONS_00045471	XLOC_009354	scaffold_174:403065-406955(+)	Intergenic			lincRNA_2232
TCONS_00045554	XLOC_009356	scaffold_174:467730-468463(+)	Exonic overlap (-)
TCONS_00045695	XLOC_009462	scaffold_175:799935-804471(-)	Exonic overlap (+)
TCONS_00045836	XLOC_009418	scaffold_175:241339-242579(+)	Splice junction overlap
TCONS_00046053	XLOC_009447	scaffold_175:270267-270982(-)	Intronic
TCONS_00046069	XLOC_009464	scaffold_175:891757-901123(-)	Intergenic	TCONS_00013421
TCONS_00046075	XLOC_009472	scaffold_175:1192343-1193658(-)	Unclassified		TCONS_00017186
TCONS_00046114	XLOC_009415	scaffold_175:180334-182106(+)	Unclassified
TCONS_00046122	XLOC_009431	scaffold_175:766589-769950(+)	Splice junction overlap	TCONS_00041866
TCONS_00046157	XLOC_009464	scaffold_175:891794-901121(-)	Intergenic
TCONS_00046181	XLOC_009465	scaffold_175:941403-951956(-)	Exonic overlap (+)
TCONS_00046199	XLOC_009553	scaffold_176:345014-412250(+)	Unclassified	TCONS_00013444	TCONS_00040057	lincRNA_2265
TCONS_00046200	XLOC_009554	scaffold_176:428940-436606(+)	Intergenic
TCONS_00046201	XLOC_009554	scaffold_176:428791-436627(+)	Unclassified	TCONS_00013447	TCONS_00040083
TCONS_00046268	XLOC_009554	scaffold_176:428829-436593(+)	Unclassified		TCONS_00040084
TCONS_00046272	XLOC_009563	scaffold_176:317053-320196(-)	Intergenic
TCONS_00046325	XLOC_009590	scaffold_1762:1-840(-)	Unclassified
TCONS_00046387	XLOC_009622	scaffold_177:191509-192442(-)	Unclassified
TCONS_00046422	XLOC_009597	scaffold_177:5323-6089(+)	Unclassified	TCONS_00013495	TCONS_00040140
TCONS_00046460	XLOC_009602	scaffold_177:117952-118968(+)	Intronic
TCONS_00046563	XLOC_009603	scaffold_177:312633-316352(+)	Splice junction overlap	TCONS_00023632
TCONS_00046626	XLOC_009623	scaffold_177:315255-321495(-)	Intergenic
TCONS_00046745	XLOC_009687	scaffold_178:11806-12353(-)	Intergenic	TCONS_00013710
TCONS_00046902	XLOC_009684	scaffold_178:565647-566106(+)	Splice junction overlap
TCONS_00047128	XLOC_009690	scaffold_178:104891-105353(-)	Intergenic
TCONS_00047278	XLOC_009741	scaffold_179:567027-589948(+)	Splice junction overlap
TCONS_00047295	XLOC_009741	scaffold_179:567024-587581(+)	Exonic overlap (+)
TCONS_00047304	XLOC_009742	scaffold_179:55730-58093(-)	Exonic overlap (+)
TCONS_00047307	XLOC_009744	scaffold_179:169688-171784(-)	Unclassified
TCONS_00047379	XLOC_009746	scaffold_179:228372-228833(-)	Unclassified
TCONS_00047381	XLOC_009734	scaffold_179:4468-7200(+)	Intergenic	TCONS_00013732		lincRNA_2285
TCONS_00047388	XLOC_009740	scaffold_179:252373-254726(+)	Exonic overlap (-)
TCONS_00047426	XLOC_009789	scaffold_18:135724-152673(+)	Exonic overlap (-)
TCONS_00047503	XLOC_009810	scaffold_18:1208657-1214254(+)	Unclassified	TCONS_00013888	TCONS_00012377
TCONS_00047585	XLOC_009846	scaffold_18:1197349-1198790(-)	Unclassified	TCONS_00001109	TCONS_00012537
TCONS_00047672	XLOC_009803	scaffold_18:860819-863439(+)	Splice junction overlap	TCONS_00049396
TCONS_00047771	XLOC_009824	scaffold_18:1548512-1570423(+)	Unclassified		TCONS_00012425
TCONS_00047886	XLOC_009797	scaffold_18:505668-508221(+)	Intergenic
TCONS_00048042	XLOC_009845	scaffold_18:1175195-1177779(-)	Splice junction overlap
TCONS_00048043	XLOC_009845	scaffold_18:1175195-1178236(-)	Splice junction overlap
TCONS_00048097	XLOC_009825	scaffold_18:16056-16839(-)	Intergenic
TCONS_00048098	XLOC_009826	scaffold_18:79826-81411(-)	Splice junction overlap
TCONS_00048101	XLOC_009831	scaffold_18:235365-236339(-)	Intronic
TCONS_00048284	XLOC_009831	scaffold_18:235361-236807(-)	Intronic
TCONS_00048285	XLOC_009832	scaffold_18:238988-240437(-)	Intronic
TCONS_00048543	XLOC_009960	scaffold_180:135575-137046(-)	Exonic overlap (+)
TCONS_00048674	XLOC_009955	scaffold_180:561694-562181(+)	Exonic overlap (+)
TCONS_00048749	XLOC_010003	scaffold_181:242151-243737(+)	Exonic overlap (+)
TCONS_00048787	XLOC_010023	scaffold_181:512304-514027(-)	Intergenic	TCONS_00014186		lincRNA_2130
TCONS_00048847	XLOC_010007	scaffold_181:528207-533162(+)	Exonic overlap (-)	TCONS_00014154	TCONS_00030462
TCONS_00048908	XLOC_010019	scaffold_181:168603-220786(-)	Intergenic
TCONS_00048927	XLOC_010005	scaffold_181:387984-400528(+)	Intergenic	TCONS_00014150
TCONS_00048928	XLOC_010005	scaffold_181:387984-400528(+)	Intergenic	TCONS_00014149
TCONS_00048962	XLOC_010023	scaffold_181:512531-513901(-)	Unclassified
TCONS_00049100	XLOC_010064	scaffold_182:5939-7937(+)	Unclassified
TCONS_00049136	XLOC_010076	scaffold_182:412472-414055(-)	Exonic overlap (-)
TCONS_00049169	XLOC_010111	scaffold_183:167611-170660(+)	Intergenic	TCONS_00047341		lincRNA_325
TCONS_00049174	XLOC_010115	scaffold_183:487521-503067(+)	Exonic overlap (+)
TCONS_00049234	XLOC_010115	scaffold_183:487521-503067(+)	Exonic overlap (+)			lincRNA_2215
TCONS_00049240	XLOC_010119	scaffold_183:588502-590640(+)	Exonic overlap (-)
TCONS_00049333	XLOC_010115	scaffold_183:490528-500741(+)	Intergenic			lincRNA_2217
TCONS_00049340	XLOC_010116	scaffold_183:561679-565091(+)	Exonic overlap (+)	TCONS_00049176
TCONS_00049408	XLOC_010127	scaffold_183:114742-116169(-)	Intergenic	TCONS_00014319		lincRNA_2210
TCONS_00049463	XLOC_010177	scaffold_184:31730-59443(-)	Exonic overlap (+)	TCONS_00014336	TCONS_00041104
TCONS_00049473	XLOC_010186	scaffold_184:425087-426154(-)	Intergenic
TCONS_00049521	XLOC_010173	scaffold_184:495584-496591(+)	Intergenic
TCONS_00049609	XLOC_010176	scaffold_184:14329-15094(-)	Splice junction overlap	TCONS_00045840
TCONS_00049681	XLOC_010168	scaffold_184:284883-286372(+)	Intergenic
TCONS_00049745	XLOC_010219	scaffold_185:3760-44953(+)	Exonic overlap (+)
TCONS_00049778	XLOC_010227	scaffold_185:632712-636321(+)	Intergenic		TCONS_00030473
TCONS_00049779	XLOC_010227	scaffold_185:634430-636321(+)	Intergenic
TCONS_00049789	XLOC_010229	scaffold_185:668030-669139(+)	Intergenic
TCONS_00049837	XLOC_010227	scaffold_185:632720-634706(+)	Intergenic
TCONS_00049866	XLOC_010238	scaffold_185:596675-634753(-)	Exonic overlap (-)
TCONS_00049885	XLOC_010219	scaffold_185:10039-44950(+)	Exonic overlap (+)
TCONS_00049894	XLOC_010227	scaffold_185:633925-634707(+)	Unclassified
TCONS_00049897	XLOC_010231	scaffold_185:771349-774154(+)	Unclassified
TCONS_00049903	XLOC_010238	scaffold_185:596475-631582(-)	Exonic overlap (-)	TCONS_00014467
TCONS_00049922	XLOC_010227	scaffold_185:633918-634707(+)	Intergenic
TCONS_00049923	XLOC_010227	scaffold_185:635365-639957(+)	Intergenic	TCONS_00014438
TCONS_00049957	XLOC_010227	scaffold_185:633928-634708(+)	Intergenic	TCONS_00014436
TCONS_00049958	XLOC_010227	scaffold_185:635758-637118(+)	Intergenic
TCONS_00049970	XLOC_010240	scaffold_185:660697-661695(-)	Intergenic
TCONS_00050015	XLOC_010238	scaffold_185:596509-635155(-)	Exonic overlap (-)
TCONS_00050044	XLOC_010225	scaffold_185:577705-583193(+)	Splice junction overlap
TCONS_00050136	XLOC_010320	scaffold_186:559385-560055(-)	Splice junction overlap
TCONS_00050307	XLOC_010321	scaffold_186:599139-626003(-)	Exonic overlap (+)		TCONS_00026630
TCONS_00050373	XLOC_010318	scaffold_186:512545-513372(-)	Intergenic
TCONS_00050416	XLOC_010316	scaffold_186:410277-424178(-)	Exonic overlap (+)		TCONS_00026683
TCONS_00050421	XLOC_010319	scaffold_186:518248-521227(-)	Exonic overlap (+)
TCONS_00050496	XLOC_010295	scaffold_186:211530-216661(+)	Unclassified
TCONS_00050497	XLOC_010295	scaffold_186:214399-216661(+)	Exonic overlap (-)	TCONS_00014545
TCONS_00050518	XLOC_010324	scaffold_186:800212-801561(-)	Unclassified	TCONS_00014641
TCONS_00050548	XLOC_010295	scaffold_186:212414-216006(+)	Intergenic		TCONS_00026670
TCONS_00050569	XLOC_010319	scaffold_186:545169-545730(-)	Exonic overlap (+)
TCONS_00050607	XLOC_010367	scaffold_187:122708-130309(+)	Unclassified
TCONS_00050635	XLOC_010375	scaffold_187:393732-414107(+)	Exonic overlap (+)
TCONS_00050664	XLOC_010383	scaffold_187:115175-117093(-)	Unclassified	TCONS_00042375		lincRNA_3435
TCONS_00051041	XLOC_010440	scaffold_188:436139-437125(+)	Intergenic
TCONS_00051174	XLOC_010459	scaffold_188:452256-454466(-)	Splice junction overlap		TCONS_00041513
TCONS_00051224	XLOC_010460	scaffold_188:500444-501524(-)	Intergenic	TCONS_00000729
TCONS_00051369	XLOC_010459	scaffold_188:470053-499901(-)	Exonic overlap (+)
TCONS_00051400	XLOC_010436	scaffold_188:285672-286835(+)	Intergenic	TCONS_00014811	TCONS_00041417	lincRNA_2346
TCONS_00051401	XLOC_010436	scaffold_188:285737-286946(+)	Intergenic
TCONS_00051402	XLOC_010436	scaffold_188:285998-286835(+)	Intergenic
TCONS_00051528	XLOC_010525	scaffold_189:313490-314312(-)	Exonic overlap (+)
TCONS_00051529	XLOC_010526	scaffold_189:315077-315592(-)	Intergenic
TCONS_00051665	XLOC_010529	scaffold_189:416788-438568(-)	Intergenic
TCONS_00051717	XLOC_010529	scaffold_189:417220-438639(-)	Unclassified
TCONS_00051741	XLOC_010519	scaffold_189:129821-131329(-)	Unclassified
TCONS_00051778	XLOC_010535	scaffold_189:532012-577430(-)	Exonic overlap (-)	TCONS_00015021
TCONS_00051785	XLOC_010502	scaffold_189:129916-131223(+)	Intergenic	TCONS_00014910
TCONS_00051832	XLOC_010518	scaffold_189:119611-135640(-)	Exonic overlap (-)	TCONS_00014960
TCONS_00051833	XLOC_010520	scaffold_189:136042-136656(-)	Intergenic
TCONS_00051838	XLOC_010522	scaffold_189:179800-189528(-)	Exonic overlap (+)	TCONS_00014964
TCONS_00052009	XLOC_010631	scaffold_19:1659540-1660919(+)	Unclassified	TCONS_00015128	TCONS_00010670
TCONS_00052021	XLOC_010636	scaffold_19:148527-218065(-)	Exonic overlap (+)
TCONS_00052076	XLOC_010672	scaffold_19:1425231-1439681(-)	Exonic overlap (+)
TCONS_00052191	XLOC_010637	scaffold_19:148917-218775(-)	Exonic overlap (+)	TCONS_00015145
TCONS_00052192	XLOC_010636	scaffold_19:217628-218137(-)	Intergenic
TCONS_00052216	XLOC_010670	scaffold_19:1296229-1299686(-)	Unclassified
TCONS_00052308	XLOC_010644	scaffold_19:332221-332719(-)	Unclassified
TCONS_00052356	XLOC_010642	scaffold_19:289159-292936(-)	Intergenic
TCONS_00052404	XLOC_010602	scaffold_19:666640-668282(+)	Unclassified	TCONS_00015065
TCONS_00052438	XLOC_010631	scaffold_19:1659509-1660938(+)	Unclassified		TCONS_00010669
TCONS_00052442	XLOC_010636	scaffold_19:145630-218052(-)	Exonic overlap (+)	TCONS_00015047	TCONS_00010522
TCONS_00052453	XLOC_010668	scaffold_19:1208854-1215806(-)	Splice junction overlap
TCONS_00052551	XLOC_010665	scaffold_19:1073254-1073858(-)	Intronic
TCONS_00052552	XLOC_010668	scaffold_19:1208904-1214416(-)	Splice junction overlap	TCONS_00012450		lincRNA_2230
TCONS_00052758	XLOC_010595	scaffold_19:402601-403253(+)	Intergenic	TCONS_00015056
TCONS_00052820	XLOC_010624	scaffold_19:1487085-1489117(+)	Intergenic	TCONS_00001143
TCONS_00052841	XLOC_010786	scaffold_190:209180-212021(+)	Unclassified
TCONS_00052959	XLOC_010794	scaffold_190:234542-325840(-)	Splice junction overlap	TCONS_00048073
TCONS_00052989	XLOC_010791	scaffold_190:533775-534169(+)	Intronic
TCONS_00052992	XLOC_010792	scaffold_190:124337-176098(-)	Exonic overlap (-)	TCONS_00015321
TCONS_00052993	XLOC_010792	scaffold_190:124337-176096(-)	Exonic overlap (-)
TCONS_00053004	XLOC_010800	scaffold_190:568497-574175(-)	Unclassified	TCONS_00015308
TCONS_00053042	XLOC_010792	scaffold_190:124337-175159(-)	Exonic overlap (-)
TCONS_00053077	XLOC_010792	scaffold_190:124349-176096(-)	Exonic overlap (-)
TCONS_00053153	XLOC_010873	scaffold_191:676032-677308(+)	Exonic overlap (-)	TCONS_00015433	TCONS_00035635
TCONS_00053380	XLOC_010874	scaffold_191:713369-714114(+)	Exonic overlap (+)		TCONS_00032163
TCONS_00053443	XLOC_010859	scaffold_191:368390-376044(+)	Intergenic
TCONS_00053740	XLOC_010923	scaffold_192:240391-241571(-)	Splice junction overlap
TCONS_00053769	XLOC_010923	scaffold_192:247726-248155(-)	Exonic overlap (+)
TCONS_00053872	XLOC_010960	scaffold_193:304732-306990(+)	Unclassified		TCONS_00042314
TCONS_00054010	XLOC_010960	scaffold_193:305759-307874(+)	Intergenic			lincRNA_2404
TCONS_00054223	XLOC_011035	scaffold_194:416784-422777(+)	Unclassified
TCONS_00054247	XLOC_011053	scaffold_194:523501-523922(-)	Splice junction overlap
TCONS_00054334	XLOC_011026	scaffold_194:37275-42154(+)	Splice junction overlap	TCONS_00023630		lincRNA_2370
TCONS_00054344	XLOC_011045	scaffold_194:41856-47474(-)	Intergenic
TCONS_00054358	XLOC_011035	scaffold_194:420472-422776(+)	Unclassified	TCONS_00015675
TCONS_00054391	XLOC_011048	scaffold_194:164429-166061(-)	Intergenic
TCONS_00054408	XLOC_011048	scaffold_194:164550-166170(-)	Intergenic	TCONS_00034435
TCONS_00054417	XLOC_011035	scaffold_194:385645-422776(+)	Intergenic	TCONS_00015674
TCONS_00054424	XLOC_011039	scaffold_194:476176-487292(+)	Intergenic	TCONS_00015720
TCONS_00054630	XLOC_011109	scaffold_195:315822-350862(-)	Intergenic
TCONS_00054683	XLOC_011101	scaffold_195:48628-51108(-)	Intronic
TCONS_00054701	XLOC_011083	scaffold_195:23624-26699(+)	Exonic overlap (-)
TCONS_00054715	XLOC_011148	scaffold_196:207730-209220(+)	Splice junction overlap
TCONS_00054735	XLOC_011160	scaffold_196:25658-67800(-)	Exonic overlap (-)	TCONS_00015839	TCONS_00040929
TCONS_00054921	XLOC_011152	scaffold_196:361405-364084(+)	Intronic
TCONS_00055061	XLOC_011209	scaffold_197:477874-478422(+)	Unclassified
TCONS_00055220	XLOC_011220	scaffold_197:544442-564565(-)	Exonic overlap (+)			lincRNA_2397
TCONS_00055335	XLOC_011256	scaffold_198:295943-309601(-)	Exonic overlap (+)
TCONS_00055349	XLOC_011244	scaffold_198:259953-263059(+)	Splice junction overlap
TCONS_00055353	XLOC_011248	scaffold_198:352147-389824(+)	Unclassified	TCONS_00004482		lincRNA_397
TCONS_00055412	XLOC_011244	scaffold_198:259950-262503(+)	Splice junction overlap
TCONS_00055432	XLOC_011248	scaffold_198:352136-367180(+)	Unclassified	TCONS_00015992	TCONS_00042798	lincRNA_2423
TCONS_00055439	XLOC_011256	scaffold_198:276024-278166(-)	Splice junction overlap
TCONS_00055446	XLOC_011244	scaffold_198:271936-275466(+)	Exonic overlap (+)		TCONS_00004272
TCONS_00055524	XLOC_011285	scaffold_199:408341-409842(+)	Unclassified		TCONS_00015667
TCONS_00055551	XLOC_011296	scaffold_199:920819-926770(+)	Unclassified		TCONS_00015735
TCONS_00055591	XLOC_011323	scaffold_199:879078-879657(-)	Splice junction overlap
TCONS_00055679	XLOC_011309	scaffold_199:72882-73995(-)	Unclassified
TCONS_00055851	XLOC_011286	scaffold_199:507356-507733(+)	Exonic overlap (+)
TCONS_00055892	XLOC_011279	scaffold_199:118935-119592(+)	Intergenic
TCONS_00055893	XLOC_011279	scaffold_199:118935-119698(+)	Intergenic	TCONS_00016164
TCONS_00056023	XLOC_011320	scaffold_199:798440-800817(-)	Intergenic
TCONS_00056089	XLOC_011421	scaffold_2:393656-396603(+)	Unclassified	TCONS_00016247
TCONS_00056101	XLOC_011427	scaffold_2:895067-897552(+)	Splice junction overlap
TCONS_00056103	XLOC_011429	scaffold_2:977900-985189(+)	Exonic overlap (+)			lincRNA_420
TCONS_00056114	XLOC_011430	scaffold_2:1039728-1041745(+)	Splice junction overlap
TCONS_00056137	XLOC_011445	scaffold_2:1445981-1482727(+)	Unclassified		TCONS_00006730
TCONS_00056142	XLOC_011447	scaffold_2:1565421-1566458(+)	Exonic overlap (+)
TCONS_00056203	XLOC_011478	scaffold_2:1535573-1537500(-)	Exonic overlap (+)
TCONS_00056265	XLOC_011422	scaffold_2:419415-420699(+)	Splice junction overlap		TCONS_00006639
TCONS_00056414	XLOC_011441	scaffold_2:1357773-1359406(+)	Exonic overlap (-)	TCONS_00024211	TCONS_00047087
TCONS_00056461	XLOC_011442	scaffold_2:1372671-1373730(+)	Intergenic
TCONS_00056539	XLOC_011425	scaffold_2:671903-676066(+)	Intergenic	TCONS_00010617	TCONS_00006649
TCONS_00056598	XLOC_011420	scaffold_2:386933-387988(+)	Unclassified
TCONS_00056665	XLOC_011440	scaffold_2:1293736-1295497(+)	Unclassified	TCONS_00016290		lincRNA_424
TCONS_00056714	XLOC_011489	scaffold_2:1952145-1953970(-)	Unclassified
TCONS_00056800	XLOC_011429	scaffold_2:976883-985183(+)	Splice junction overlap
TCONS_00056802	XLOC_011431	scaffold_2:1002710-1004817(+)	Intronic	TCONS_00016273
TCONS_00056807	XLOC_011442	scaffold_2:1393000-1395275(+)	Intronic
TCONS_00056850	XLOC_011430	scaffold_2:1026919-1028168(+)	Exonic overlap (+)
TCONS_00056985	XLOC_011605	scaffold_20:1470255-1478086(+)	Unclassified	TCONS_00016604	TCONS_00014354
TCONS_00056995	XLOC_011611	scaffold_20:180639-189723(-)	Intronic
TCONS_00057306	XLOC_011578	scaffold_20:688136-706792(+)	Exonic overlap (+)
TCONS_00057402	XLOC_011603	scaffold_20:1259616-1267146(+)	Unclassified	TCONS_00016593
TCONS_00057435	XLOC_011630	scaffold_20:987966-989097(-)	Unclassified
TCONS_00057465	XLOC_011579	scaffold_20:696633-701392(+)	Exonic overlap (+)	TCONS_00030298
TCONS_00057573	XLOC_011589	scaffold_20:1027781-1028545(+)	Intergenic
TCONS_00057583	XLOC_011603	scaffold_20:1329096-1331420(+)	Splice junction overlap
TCONS_00057588	XLOC_011611	scaffold_20:180639-189723(-)	Intronic
TCONS_00057589	XLOC_011611	scaffold_20:180639-189723(-)	Intronic
TCONS_00057590	XLOC_011611	scaffold_20:180639-189723(-)	Intronic	TCONS_00016616
TCONS_00057787	XLOC_011588	scaffold_20:972561-974360(+)	Splice junction overlap
TCONS_00058035	XLOC_011736	scaffold_200:544755-547140(+)	Splice junction overlap
TCONS_00058147	XLOC_011792	scaffold_201:143808-144362(+)	Intronic overlap (-)	TCONS_00016847
TCONS_00058165	XLOC_011801	scaffold_201:518186-518921(+)	Exonic overlap (+)
TCONS_00058341	XLOC_011790	scaffold_201:36281-38673(+)	Intronic
TCONS_00058462	XLOC_011803	scaffold_201:39615-42253(-)	Intronic
TCONS_00058463	XLOC_011803	scaffold_201:39585-43220(-)	Intronic
TCONS_00058520	XLOC_011807	scaffold_201:149742-153253(-)	Exonic overlap (+)
TCONS_00058823	XLOC_011866	scaffold_202:617475-619120(+)	Exonic overlap (-)
TCONS_00058832	XLOC_011874	scaffold_202:303199-339149(-)	Exonic overlap (-)
TCONS_00058833	XLOC_011874	scaffold_202:303263-362016(-)	Exonic overlap (-)	TCONS_00023193		lincRNA_2730
TCONS_00058919	XLOC_011938	scaffold_203:110626-113490(+)	Exonic overlap (-)
TCONS_00059029	XLOC_011948	scaffold_203:328146-359202(-)	Exonic overlap (+)
TCONS_00059079	XLOC_011948	scaffold_203:344599-359202(-)	Intergenic
TCONS_00059167	XLOC_011987	scaffold_204:228542-271894(+)	Exonic overlap (-)	TCONS_00017149	TCONS_00043002
TCONS_00059194	XLOC_011991	scaffold_204:189029-190232(-)	Exonic overlap (+)	TCONS_00015232		lincRNA_637
TCONS_00059302	XLOC_011990	scaffold_204:44503-89866(-)	Intergenic	TCONS_00017177
TCONS_00059384	XLOC_012034	scaffold_205:594719-600987(+)	Exonic overlap (+)
TCONS_00059405	XLOC_012046	scaffold_205:183454-200522(-)	Intronic
TCONS_00059407	XLOC_012048	scaffold_205:341888-348770(-)	Exonic overlap (+)
TCONS_00059521	XLOC_012052	scaffold_205:414002-419481(-)	Exonic overlap (+)	TCONS_00039393	TCONS_00028795	lincRNA_459
TCONS_00059701	XLOC_012051	scaffold_205:410206-421189(-)	Exonic overlap (+)
TCONS_00059795	XLOC_012041	scaffold_205:3238-15652(-)	Exonic overlap (+)		TCONS_00028765
TCONS_00059927	XLOC_012055	scaffold_205:505334-506043(-)	Splice junction overlap
TCONS_00060131	XLOC_012174	scaffold_207:231318-258495(+)	Exonic overlap (+)
TCONS_00060155	XLOC_012185	scaffold_207:702789-736516(+)	Unclassified	TCONS_00017495		lincRNA_1669
TCONS_00060287	XLOC_012185	scaffold_207:702442-703483(+)	Intergenic
TCONS_00060327	XLOC_012181	scaffold_207:588622-591386(+)	Unclassified
TCONS_00060331	XLOC_012187	scaffold_207:752124-753369(+)	Unclassified
TCONS_00060376	XLOC_012197	scaffold_207:364484-365099(-)	Intergenic
TCONS_00060405	XLOC_012172	scaffold_207:128387-129023(+)	Exonic overlap (+)
TCONS_00060651	XLOC_012185	scaffold_207:702501-730662(+)	Intergenic		TCONS_00036408
TCONS_00060871	XLOC_012295	scaffold_208:290625-291848(-)	Unclassified
TCONS_00060877	XLOC_012302	scaffold_208:445310-445854(-)	Splice junction overlap
TCONS_00060910	XLOC_012296	scaffold_208:314154-316868(-)	Intergenic
TCONS_00060912	XLOC_012298	scaffold_208:372371-373180(-)	Splice junction overlap
TCONS_00060975	XLOC_012289	scaffold_208:529032-573232(+)	Exonic overlap (-)
TCONS_00061345	XLOC_012436	scaffold_21:103267-104819(-)	Unclassified
TCONS_00061377	XLOC_012454	scaffold_21:1190609-1196632(-)	Splice junction overlap
TCONS_00061398	XLOC_012463	scaffold_21:1595147-1596355(-)	Unclassified			lincRNA_207
TCONS_00061514	XLOC_012401	scaffold_21:922172-923983(+)	Splice junction overlap
TCONS_00061599	XLOC_012466	scaffold_21:1876915-1893694(-)	Exonic overlap (+)
TCONS_00061629	XLOC_012379	scaffold_21:8007-8446(+)	Intergenic
TCONS_00061779	XLOC_012388	scaffold_21:646474-647222(+)	Intronic
TCONS_00061804	XLOC_012428	scaffold_21:2288602-2291079(+)	Exonic overlap (-)
TCONS_00061821	XLOC_012440	scaffold_21:323593-333198(-)	Exonic overlap (+)
TCONS_00061887	XLOC_012385	scaffold_21:275441-277425(+)	Intergenic
TCONS_00061939	XLOC_012453	scaffold_21:1005307-1006187(-)	Exonic overlap (+)
TCONS_00061943	XLOC_012458	scaffold_21:1246022-1268442(-)	Exonic overlap (+)
TCONS_00061982	XLOC_012391	scaffold_21:773890-784114(+)	Unclassified	TCONS_00017772
TCONS_00062025	XLOC_012445	scaffold_21:838124-839049(-)	Intronic	TCONS_00017917
TCONS_00062103	XLOC_012425	scaffold_21:1969265-1976561(+)	Intergenic	TCONS_00017853
TCONS_00062111	XLOC_012436	scaffold_21:103995-104821(-)	Unclassified
TCONS_00062115	XLOC_012440	scaffold_21:323563-333200(-)	Exonic overlap (+)
TCONS_00062162	XLOC_012407	scaffold_21:1178049-1180769(+)	Exonic overlap (-)
TCONS_00062300	XLOC_012474	scaffold_21:2411819-2413630(-)	Intergenic
TCONS_00062349	XLOC_012454	scaffold_21:1194316-1196647(-)	Splice junction overlap
TCONS_00062400	XLOC_012616	scaffold_210:111588-114881(-)	Exonic overlap (-)
TCONS_00062435	XLOC_012614	scaffold_210:547272-547679(+)	Intergenic
TCONS_00062436	XLOC_012614	scaffold_210:547369-547679(+)	Intergenic	TCONS_00018097
TCONS_00062473	XLOC_012614	scaffold_210:531028-547763(+)	Exonic overlap (+)
TCONS_00062474	XLOC_012614	scaffold_210:531035-547392(+)	Exonic overlap (+)
TCONS_00062483	XLOC_012614	scaffold_210:531030-547395(+)	Exonic overlap (+)
TCONS_00062732	XLOC_012681	scaffold_211:697102-698127(-)	Splice junction overlap	TCONS_00042900
TCONS_00062772	XLOC_012660	scaffold_211:997438-998658(+)	Splice junction overlap		TCONS_00017493
TCONS_00062820	XLOC_012660	scaffold_211:996005-998146(+)	Splice junction overlap
TCONS_00062821	XLOC_012660	scaffold_211:996005-998146(+)	Splice junction overlap		TCONS_00017491
TCONS_00062829	XLOC_012669	scaffold_211:222365-223071(-)	Exonic overlap (-)
TCONS_00062836	XLOC_012677	scaffold_211:582937-583677(-)	Splice junction overlap
TCONS_00062901	XLOC_012660	scaffold_211:998971-1012584(+)	Unclassified			lincRNA_1020
TCONS_00063129	XLOC_012738	scaffold_212:166613-217515(-)	Exonic overlap (+)	TCONS_00018272
TCONS_00063134	XLOC_012742	scaffold_212:330327-331001(-)	Exonic overlap (+)	TCONS_00001405
TCONS_00063159	XLOC_012746	scaffold_212:402534-402893(-)	Intergenic
TCONS_00063392	XLOC_012835	scaffold_214:384560-388861(+)	Splice junction overlap
TCONS_00063427	XLOC_012844	scaffold_214:185681-193148(-)	Exonic overlap (+)		TCONS_00043930
TCONS_00063578	XLOC_012854	scaffold_214:349453-367364(-)	Unclassified
TCONS_00063696	XLOC_012836	scaffold_214:491886-522401(+)	Exonic overlap (+)			lincRNA_2488
TCONS_00063777	XLOC_012833	scaffold_214:331341-332273(+)	Intergenic
TCONS_00063778	XLOC_012834	scaffold_214:375703-378226(+)	Splice junction overlap
TCONS_00063789	XLOC_012840	scaffold_214:72434-75515(-)	Intergenic			lincRNA_2484
TCONS_00063860	XLOC_012908	scaffold_215:446084-447092(-)	Splice junction overlap
TCONS_00063861	XLOC_012908	scaffold_215:446394-447092(-)	Splice junction overlap
TCONS_00063896	XLOC_012892	scaffold_215:233407-235393(+)	Splice junction overlap
TCONS_00063997	XLOC_012896	scaffold_215:395030-397427(+)	Splice junction overlap		TCONS_00044135
TCONS_00064001	XLOC_012898	scaffold_215:451543-452793(+)	Intergenic	TCONS_00018524
TCONS_00064214	XLOC_012973	scaffold_216:500850-508713(+)	Exonic overlap (+)
TCONS_00064235	XLOC_012977	scaffold_216:526450-527433(-)	Exonic overlap (+)
TCONS_00064466	XLOC_013001	scaffold_217:121834-123082(+)	Intergenic
TCONS_00064492	XLOC_013001	scaffold_217:122312-125863(+)	Exonic overlap (-)	TCONS_00045215
TCONS_00064558	XLOC_013014	scaffold_217:163923-165028(-)	Unclassified		TCONS_00014008
TCONS_00064601	XLOC_013003	scaffold_217:377385-378445(+)	Intergenic
TCONS_00064723	XLOC_013047	scaffold_218:54633-56737(+)	Exonic overlap (+)
TCONS_00064798	XLOC_013071	scaffold_218:683767-685879(-)	Intronic
TCONS_00064846	XLOC_013047	scaffold_218:54658-56719(+)	Exonic overlap (+)
TCONS_00064867	XLOC_013068	scaffold_218:465374-466631(-)	Exonic overlap (+)
TCONS_00065055	XLOC_013113	scaffold_219:116976-118621(+)	Splice junction overlap
TCONS_00065119	XLOC_013121	scaffold_219:469950-470549(+)	Intergenic
TCONS_00065205	XLOC_013122	scaffold_219:155815-165032(-)	Splice junction overlap	TCONS_00019531
TCONS_00065292	XLOC_013158	scaffold_22:415933-416390(+)	Intergenic
TCONS_00065337	XLOC_013179	scaffold_22:1238830-1240149(+)	Exonic overlap (-)	TCONS_00018849
TCONS_00065354	XLOC_013181	scaffold_22:1330967-1332680(+)	Unclassified
TCONS_00065378	XLOC_013187	scaffold_22:1689231-1706776(+)	Splice junction overlap
TCONS_00065413	XLOC_013194	scaffold_22:483505-486545(-)	Intergenic
TCONS_00065414	XLOC_013194	scaffold_22:483505-486584(-)	Intergenic	TCONS_00018923
TCONS_00065433	XLOC_013202	scaffold_22:833592-836509(-)	Exonic overlap (+)	TCONS_00018946
TCONS_00065434	XLOC_013202	scaffold_22:838330-856324(-)	Intergenic
TCONS_00065575	XLOC_013194	scaffold_22:483652-485354(-)	Intergenic			lincRNA_588
TCONS_00065730	XLOC_013215	scaffold_22:1531756-1534261(-)	Splice junction overlap
TCONS_00065758	XLOC_013189	scaffold_22:102916-105229(-)	Splice junction overlap			lincRNA_581
TCONS_00065827	XLOC_013159	scaffold_22:403078-409090(+)	Intergenic			lincRNA_587
TCONS_00065844	XLOC_013181	scaffold_22:1286428-1299283(+)	Splice junction overlap
TCONS_00065845	XLOC_013181	scaffold_22:1291199-1299283(+)	Splice junction overlap
TCONS_00065865	XLOC_013189	scaffold_22:191861-197894(-)	Intergenic
TCONS_00065964	XLOC_013202	scaffold_22:852239-856508(-)	Unclassified		TCONS_00009735
TCONS_00065997	XLOC_013157	scaffold_22:392358-393696(+)	Splice junction overlap
TCONS_00066203	XLOC_013157	scaffold_22:393114-393844(+)	Splice junction overlap
TCONS_00066211	XLOC_013163	scaffold_22:556466-557757(+)	Intergenic
TCONS_00066237	XLOC_013197	scaffold_22:545429-546150(-)	Intergenic
TCONS_00066284	XLOC_013189	scaffold_22:114635-115999(-)	Splice junction overlap
TCONS_00066459	XLOC_013318	scaffold_220:493351-500898(+)	Splice junction overlap
TCONS_00066477	XLOC_013349	scaffold_221:16318-48082(+)	Exonic overlap (+)
TCONS_00066561	XLOC_013371	scaffold_221:149119-156401(-)	Exonic overlap (-)
TCONS_00066729	XLOC_013364	scaffold_221:67169-69054(-)	Intergenic
TCONS_00066822	XLOC_013419	scaffold_222:498458-578374(-)	Unclassified
TCONS_00066878	XLOC_013419	scaffold_222:498457-539059(-)	Unclassified
TCONS_00066897	XLOC_013409	scaffold_222:615645-616329(+)	Splice junction overlap
TCONS_00066938	XLOC_013410	scaffold_222:646740-647063(+)	Intergenic
TCONS_00066961	XLOC_013419	scaffold_222:498462-576038(-)	Intergenic
TCONS_00067047	XLOC_013419	scaffold_222:576557-578340(-)	Intergenic
TCONS_00067069	XLOC_013411	scaffold_222:104502-125938(-)	Splice junction overlap
TCONS_00067144	XLOC_013470	scaffold_223:178922-179605(-)	Splice junction overlap
TCONS_00067251	XLOC_013480	scaffold_223:439440-441788(-)	Intronic
TCONS_00067296	XLOC_013512	scaffold_224:14354-15783(+)	Unclassified
TCONS_00067314	XLOC_013516	scaffold_224:258210-264072(+)	Intronic	TCONS_00019360
TCONS_00067420	XLOC_013527	scaffold_224:264865-284901(-)	Intergenic
TCONS_00067463	XLOC_013523	scaffold_224:480907-488334(+)	Unclassified	TCONS_00019367		lincRNA_2552
TCONS_00067475	XLOC_013516	scaffold_224:176110-182800(+)	Intergenic
TCONS_00067492	XLOC_013528	scaffold_224:354271-375959(-)	Splice junction overlap
TCONS_00067493	XLOC_013529	scaffold_224:354855-367010(-)	Exonic overlap (+)
TCONS_00067597	XLOC_013569	scaffold_225:95654-97203(-)	Splice junction overlap		TCONS_00044411
TCONS_00067611	XLOC_013574	scaffold_225:199847-201540(-)	Unclassified	TCONS_00019414
TCONS_00067767	XLOC_013558	scaffold_225:94855-96775(+)	Splice junction overlap
TCONS_00067783	XLOC_013566	scaffold_225:522712-524212(+)	Intergenic
TCONS_00067815	XLOC_013557	scaffold_225:88935-90671(+)	Splice junction overlap	TCONS_00006392
TCONS_00067825	XLOC_013568	scaffold_225:78995-84640(-)	Intronic
TCONS_00067954	XLOC_013566	scaffold_225:520909-525983(+)	Intergenic	TCONS_00019460		lincRNA_2517
TCONS_00067957	XLOC_013570	scaffold_225:126241-127302(-)	Intergenic		TCONS_00044413	lincRNA_2514
TCONS_00068148	XLOC_013624	scaffold_226:166569-168844(+)	Splice junction overlap
TCONS_00068203	XLOC_013634	scaffold_226:58164-77983(-)	Unclassified	TCONS_00019498
TCONS_00068394	XLOC_013699	scaffold_228:85896-93629(-)	Unclassified
TCONS_00068425	XLOC_013699	scaffold_228:100405-116518(-)	Intergenic	TCONS_00025361
TCONS_00068447	XLOC_013703	scaffold_228:348357-348889(-)	Intronic
TCONS_00068517	XLOC_013762	scaffold_229:406161-408963(-)	Splice junction overlap
TCONS_00068652	XLOC_013765	scaffold_229:428451-431124(-)	Intronic
TCONS_00068726	XLOC_013734	scaffold_229:23943-26317(+)	Intergenic
TCONS_00068756	XLOC_013806	scaffold_23:291-3664(+)	Unclassified
TCONS_00068900	XLOC_013869	scaffold_23:1071656-1072156(-)	Splice junction overlap
TCONS_00068919	XLOC_013873	scaffold_23:1225024-1225746(-)	Exonic overlap (+)
TCONS_00068922	XLOC_013875	scaffold_23:1245185-1246487(-)	Unclassified			lincRNA_821
TCONS_00069054	XLOC_013850	scaffold_23:113262-117791(-)	Intergenic
TCONS_00069072	XLOC_013873	scaffold_23:1225025-1225752(-)	Exonic overlap (+)
TCONS_00069185	XLOC_013831	scaffold_23:1135649-1136941(+)	Unclassified
TCONS_00069349	XLOC_013868	scaffold_23:1029153-1032960(-)	Splice junction overlap
TCONS_00069416	XLOC_013831	scaffold_23:1133616-1135107(+)	Intergenic
TCONS_00069430	XLOC_013869	scaffold_23:1068624-1070101(-)	Intergenic
TCONS_00069520	XLOC_013951	scaffold_230:8750-14343(+)	Exonic overlap (-)	TCONS_00019945
TCONS_00069547	XLOC_013971	scaffold_230:281994-282806(-)	Splice junction overlap
TCONS_00069582	XLOC_013970	scaffold_230:262668-263365(-)	Unclassified
TCONS_00069945	XLOC_014035	scaffold_232:789950-806953(+)	Intergenic
TCONS_00069966	XLOC_014055	scaffold_232:616271-639302(-)	Intergenic
TCONS_00069971	XLOC_014059	scaffold_232:789950-806953(-)	Intergenic		TCONS_00028316
TCONS_00069983	XLOC_014061	scaffold_232:843508-873037(-)	Splice junction overlap
TCONS_00069987	XLOC_014062	scaffold_232:901690-902663(-)	Intronic
TCONS_00070152	XLOC_014038	scaffold_232:28075-45217(-)	Unclassified
TCONS_00070153	XLOC_014038	scaffold_232:28073-49917(-)	Intergenic
TCONS_00070154	XLOC_014039	scaffold_232:53408-60374(-)	Intergenic	TCONS_00020117
TCONS_00070186	XLOC_014051	scaffold_232:308160-310418(-)	Exonic overlap (+)
TCONS_00070228	XLOC_014034	scaffold_232:507400-510057(+)	Intergenic
TCONS_00070240	XLOC_014054	scaffold_232:435883-461423(-)	Exonic overlap (+)	TCONS_00020138	TCONS_00028303	lincRNA_1614
TCONS_00070279	XLOC_014110	scaffold_233:281606-282045(+)	Exonic overlap (+)
TCONS_00070416	XLOC_014132	scaffold_233:274859-276842(-)	Unclassified	TCONS_00020218
TCONS_00070539	XLOC_014117	scaffold_233:382529-383689(+)	Intronic
TCONS_00070781	XLOC_014191	scaffold_234:446979-447500(-)	Unclassified	TCONS_00030587
TCONS_00070866	XLOC_014254	scaffold_235:127933-129394(-)	Exonic overlap (-)
TCONS_00070871	XLOC_014257	scaffold_235:211526-212146(-)	Unclassified
TCONS_00070932	XLOC_014258	scaffold_235:297093-297497(-)	Exonic overlap (-)
TCONS_00071123	XLOC_014255	scaffold_235:191445-192971(-)	Exonic overlap (+)
TCONS_00071146	XLOC_014299	scaffold_236:135873-153137(+)	Unclassified	TCONS_00020430	TCONS_00046056	lincRNA_2612
TCONS_00071307	XLOC_014308	scaffold_236:264654-267346(-)	Unclassified			lincRNA_2613
TCONS_00071338	XLOC_014310	scaffold_236:305680-326653(-)	Exonic overlap (+)	TCONS_00016934
TCONS_00071368	XLOC_014310	scaffold_236:305680-327577(-)	Exonic overlap (+)			lincRNA_2614
TCONS_00071413	XLOC_014358	scaffold_237:56406-57008(+)	Intergenic
TCONS_00071601	XLOC_014390	scaffold_238:162008-166715(+)	Intergenic			lincRNA_2597
TCONS_00071605	XLOC_014390	scaffold_238:168641-173954(+)	Intergenic	TCONS_00020601
TCONS_00071615	XLOC_014394	scaffold_238:304520-305905(+)	Unclassified	TCONS_00020543
TCONS_00071627	XLOC_014403	scaffold_238:206330-219526(-)	Unclassified	TCONS_00020558	TCONS_00045857
TCONS_00071630	XLOC_014405	scaffold_238:270922-272993(-)	Unclassified	TCONS_00016174
TCONS_00071715	XLOC_014406	scaffold_238:325832-335067(-)	Unclassified		TCONS_00045875
TCONS_00071796	XLOC_014394	scaffold_238:303820-305434(+)	Splice junction overlap
TCONS_00071821	XLOC_014399	scaffold_238:5780-7876(-)	Intergenic	TCONS_00020550		lincRNA_2591
TCONS_00071825	XLOC_014402	scaffold_238:187711-188934(-)	Intergenic	TCONS_00020530	TCONS_00045806
TCONS_00071897	XLOC_014409	scaffold_238:398983-399599(-)	Intronic
TCONS_00071905	XLOC_014407	scaffold_238:351686-352537(-)	Intergenic
TCONS_00072006	XLOC_014460	scaffold_239:407759-433381(+)	Splice junction overlap
TCONS_00072063	XLOC_014492	scaffold_24:241272-242327(+)	Splice junction overlap
TCONS_00072069	XLOC_014495	scaffold_24:320075-323828(+)	Splice junction overlap		TCONS_00016077
TCONS_00072070	XLOC_014495	scaffold_24:320075-323828(+)	Splice junction overlap
TCONS_00072106	XLOC_014506	scaffold_24:906586-911388(+)	Splice junction overlap	TCONS_00020876
TCONS_00072192	XLOC_014543	scaffold_24:1204998-1206365(-)	Unclassified		TCONS_00016427
TCONS_00072322	XLOC_014495	scaffold_24:320072-323192(+)	Splice junction overlap
TCONS_00072478	XLOC_014537	scaffold_24:908663-911388(-)	Intronic	TCONS_00020877
TCONS_00072665	XLOC_014543	scaffold_24:1202323-1204723(-)	Intergenic		TCONS_00036391	lincRNA_945
TCONS_00072711	XLOC_014528	scaffold_24:431642-447557(-)	Splice junction overlap			lincRNA_937
TCONS_00072720	XLOC_014543	scaffold_24:1204462-1206366(-)	Intergenic		TCONS_00016240
TCONS_00072769	XLOC_014498	scaffold_24:413099-415062(+)	Exonic overlap (-)
TCONS_00072774	XLOC_014510	scaffold_24:960121-961061(+)	Intronic	TCONS_00020742
TCONS_00072930	XLOC_014633	scaffold_240:190565-191348(+)	Exonic overlap (+)
TCONS_00072983	XLOC_014641	scaffold_240:467464-471985(+)	Unclassified	TCONS_00020919	TCONS_00046811	lincRNA_2649
TCONS_00073116	XLOC_014693	scaffold_241:8180-11442(-)	Unclassified	TCONS_00021003
TCONS_00073118	XLOC_014695	scaffold_241:25501-26795(-)	Unclassified
TCONS_00073140	XLOC_014709	scaffold_241:287673-288851(-)	Splice junction overlap	TCONS_00020991
TCONS_00073186	XLOC_014684	scaffold_241:280456-282358(+)	Unclassified
TCONS_00073325	XLOC_014708	scaffold_241:280010-285432(-)	Splice junction overlap
TCONS_00073405	XLOC_014741	scaffold_242:331542-332598(+)	Intergenic
TCONS_00073419	XLOC_014747	scaffold_242:343081-343873(-)	Exonic overlap (-)
TCONS_00073428	XLOC_014750	scaffold_242:451657-452885(-)	Unclassified	TCONS_00021089
TCONS_00073650	XLOC_014782	scaffold_243:505206-506050(+)	Exonic overlap (+)
TCONS_00073783	XLOC_014772	scaffold_243:32894-80883(+)	Intergenic
TCONS_00074276	XLOC_014864	scaffold_245:178884-180231(-)	Intronic	TCONS_00021288
TCONS_00074433	XLOC_014917	scaffold_246:337757-338676(-)	Intronic	TCONS_00048136		lincRNA_3636
TCONS_00074558	XLOC_014970	scaffold_247:650771-658969(+)	Unclassified	TCONS_00021415	TCONS_00025906
TCONS_00074600	XLOC_014985	scaffold_247:360363-366680(-)	Unclassified
TCONS_00074610	XLOC_014990	scaffold_247:643436-646199(-)	Exonic overlap (-)
TCONS_00074722	XLOC_014972	scaffold_247:694404-709878(+)	Exonic overlap (-)	TCONS_00021420		lincRNA_1496
TCONS_00074753	XLOC_014969	scaffold_247:643757-645283(+)	Exonic overlap (+)
TCONS_00074755	XLOC_014970	scaffold_247:654586-658976(+)	Unclassified
TCONS_00074898	XLOC_014974	scaffold_247:981534-985120(+)	Intergenic	TCONS_00039362		lincRNA_451
TCONS_00074950	XLOC_014971	scaffold_247:687567-688822(+)	Splice junction overlap
TCONS_00074951	XLOC_014971	scaffold_247:687555-688820(+)	Splice junction overlap
TCONS_00075021	XLOC_014986	scaffold_247:414549-426915(-)	Exonic overlap (+)
TCONS_00075068	XLOC_014974	scaffold_247:981445-985144(+)	Exonic overlap (+)
TCONS_00075105	XLOC_014991	scaffold_247:695120-709674(-)	Exonic overlap (+)
TCONS_00075278	XLOC_015055	scaffold_248:182646-183062(+)	Intergenic
TCONS_00075345	XLOC_015054	scaffold_248:151466-152554(+)	Unclassified	TCONS_00021552
TCONS_00075448	XLOC_015078	scaffold_248:235826-238292(-)	Intergenic	TCONS_00011151	TCONS_00038310	lincRNA_2159
TCONS_00075466	XLOC_015057	scaffold_248:219800-220725(+)	Splice junction overlap
TCONS_00075467	XLOC_015059	scaffold_248:235826-238293(+)	Intergenic	TCONS_00021602	TCONS_00001685	lincRNA_2244
TCONS_00075472	XLOC_015063	scaffold_248:268111-270160(+)	Intergenic	TCONS_00021564
TCONS_00075556	XLOC_015144	scaffold_249:399187-403669(-)	Splice junction overlap
TCONS_00075583	XLOC_015144	scaffold_249:399187-403013(-)	Splice junction overlap
TCONS_00075608	XLOC_015160	scaffold_25:135270-137944(+)	Intergenic
TCONS_00075727	XLOC_015212	scaffold_25:293326-295802(-)	Intergenic
TCONS_00075782	XLOC_015242	scaffold_25:1815291-1816550(-)	Intronic		TCONS_00007930
TCONS_00075861	XLOC_015200	scaffold_25:1432655-1442115(+)	Unclassified
TCONS_00076357	XLOC_015178	scaffold_25:650382-651536(+)	Splice junction overlap
TCONS_00076399	XLOC_015175	scaffold_25:542632-543787(+)	Exonic overlap (+)
TCONS_00076486	XLOC_015321	scaffold_250:334330-337039(+)	Exonic overlap (-)	TCONS_00022009	TCONS_00054382
TCONS_00076510	XLOC_015335	scaffold_250:180878-181265(-)	Exonic overlap (-)	TCONS_00024588		lincRNA_2660
TCONS_00076657	XLOC_015310	scaffold_250:17892-19961(+)	Intronic overlap (-)
TCONS_00076805	XLOC_015316	scaffold_250:194880-195914(+)	Intergenic	TCONS_00021947
TCONS_00076806	XLOC_015317	scaffold_250:207391-208880(+)	Intergenic			lincRNA_2696
TCONS_00076808	XLOC_015323	scaffold_250:380417-383066(+)	Exonic overlap (-)
TCONS_00076836	XLOC_015365	scaffold_251:8347-36798(+)	Exonic overlap (-)
TCONS_00076996	XLOC_015414	scaffold_252:385990-391871(+)	Splice junction overlap		TCONS_00047497
TCONS_00077001	XLOC_015415	scaffold_252:396497-398462(+)	Exonic overlap (+)
TCONS_00077081	XLOC_015424	scaffold_252:305760-322383(-)	Exonic overlap (+)
TCONS_00077115	XLOC_015426	scaffold_252:388630-389887(-)	Exonic overlap (-)
TCONS_00077172	XLOC_015414	scaffold_252:385984-389772(+)	Splice junction overlap	TCONS_00050489		lincRNA_1580
TCONS_00077189	XLOC_015421	scaffold_252:152020-157566(-)	Exonic overlap (+)	TCONS_00036100	TCONS_00033203
TCONS_00077216	XLOC_015466	scaffold_253:11108-22208(+)	Exonic overlap (-)	TCONS_00022145	TCONS_00047304
TCONS_00077218	XLOC_015466	scaffold_253:21850-22209(+)	Unclassified	TCONS_00022146	TCONS_00047314
TCONS_00077244	XLOC_015482	scaffold_253:83691-84533(-)	Intergenic			lincRNA_2682
TCONS_00077245	XLOC_015482	scaffold_253:85112-86575(-)	Intergenic		TCONS_00047372
TCONS_00077246	XLOC_015482	scaffold_253:85187-86783(-)	Unclassified	TCONS_00022170	TCONS_00047371	lincRNA_2683
TCONS_00077327	XLOC_015483	scaffold_253:147631-148050(-)	Unclassified
TCONS_00077335	XLOC_015467	scaffold_253:37892-44968(+)	Splice junction overlap
TCONS_00077356	XLOC_015482	scaffold_253:83913-86532(-)	Unclassified
TCONS_00077391	XLOC_015467	scaffold_253:24544-27283(+)	Splice junction overlap
TCONS_00077415	XLOC_015475	scaffold_253:264760-266569(+)	Intronic
TCONS_00077440	XLOC_015467	scaffold_253:37892-44968(+)	Splice junction overlap
TCONS_00077450	XLOC_015484	scaffold_253:174396-175526(-)	Splice junction overlap	TCONS_00022179
TCONS_00077473	XLOC_015516	scaffold_254:227722-347447(+)	Exonic overlap (+)		TCONS_00030757
TCONS_00077524	XLOC_015533	scaffold_254:767665-769046(-)	Intergenic
TCONS_00077598	XLOC_015516	scaffold_254:232575-352802(+)	Exonic overlap (+)
TCONS_00077601	XLOC_015521	scaffold_254:783528-784804(+)	Unclassified	TCONS_00053336		lincRNA_1004
TCONS_00077604	XLOC_015527	scaffold_254:116336-146836(-)	Unclassified		TCONS_00030787
TCONS_00077605	XLOC_015529	scaffold_254:232557-352802(-)	Exonic overlap (-)	TCONS_00022253
TCONS_00077606	XLOC_015534	scaffold_254:782562-785074(-)	Intergenic	TCONS_00035109
TCONS_00077621	XLOC_015519	scaffold_254:382929-388826(+)	Intergenic	TCONS_00022229
TCONS_00077623	XLOC_015520	scaffold_254:696418-701165(+)	Intergenic	TCONS_00022231
TCONS_00077626	XLOC_015527	scaffold_254:130232-146836(-)	Unclassified	TCONS_00051329		lincRNA_1747
TCONS_00077630	XLOC_015533	scaffold_254:766332-768616(-)	Intergenic
TCONS_00077631	XLOC_015533	scaffold_254:766332-775007(-)	Intergenic
TCONS_00077632	XLOC_015533	scaffold_254:766332-775007(-)	Intergenic	TCONS_00037787
TCONS_00077657	XLOC_015533	scaffold_254:767763-768618(-)	Intergenic
TCONS_00077680	XLOC_015567	scaffold_255:136600-137656(+)	Intergenic
TCONS_00077695	XLOC_015577	scaffold_255:150097-163524(-)	Unclassified		TCONS_00047289
TCONS_00077734	XLOC_015579	scaffold_255:194590-196039(-)	Intergenic
TCONS_00077750	XLOC_015567	scaffold_255:135663-137671(+)	Unclassified	TCONS_00013502		lincRNA_2276
TCONS_00077832	XLOC_015611	scaffold_256:174572-175423(-)	Intronic
TCONS_00077845	XLOC_015614	scaffold_256:255413-257554(-)	Splice junction overlap	TCONS_00022331
TCONS_00077910	XLOC_015614	scaffold_256:265749-266926(-)	Splice junction overlap
TCONS_00077912	XLOC_015614	scaffold_256:274796-275456(-)	Exonic overlap (+)
TCONS_00077915	XLOC_015605	scaffold_256:15645-17002(+)	Intergenic			lincRNA_2664
TCONS_00077925	XLOC_015605	scaffold_256:5559-16979(+)	Intergenic
TCONS_00078063	XLOC_015696	scaffold_258:404197-411100(-)	Unclassified	TCONS_00022434		lincRNA_2706
TCONS_00078225	XLOC_015691	scaffold_258:327549-329429(-)	Exonic overlap (-)
TCONS_00078244	XLOC_015673	scaffold_258:367950-368940(+)	Splice junction overlap
TCONS_00078250	XLOC_015675	scaffold_258:401855-403786(+)	Intergenic
TCONS_00078506	XLOC_015755	scaffold_26:372912-373902(+)	Splice junction overlap
TCONS_00078557	XLOC_015774	scaffold_26:892554-895351(+)	Unclassified			lincRNA_973
TCONS_00078577	XLOC_015786	scaffold_26:126194-126925(-)	Intronic
TCONS_00078592	XLOC_015795	scaffold_26:557127-560235(-)	Intergenic
TCONS_00078683	XLOC_015764	scaffold_26:516402-517492(+)	Intergenic	TCONS_00022695	TCONS_00016657
TCONS_00078715	XLOC_015791	scaffold_26:466860-468047(-)	Unclassified
TCONS_00078746	XLOC_015755	scaffold_26:372912-373913(+)	Splice junction overlap
TCONS_00078777	XLOC_015801	scaffold_26:836317-841429(-)	Intergenic			lincRNA_971
TCONS_00079013	XLOC_015782	scaffold_26:1256584-1258147(+)	Intronic	TCONS_00018501
TCONS_00079015	XLOC_015786	scaffold_26:126189-127215(-)	Intronic
TCONS_00079023	XLOC_015794	scaffold_26:551248-555374(-)	Intergenic
TCONS_00079103	XLOC_015802	scaffold_26:949229-950666(-)	Exonic overlap (-)	TCONS_00022734	TCONS_00016870
TCONS_00079204	XLOC_015788	scaffold_26:306711-309150(-)	Intergenic
TCONS_00079205	XLOC_015788	scaffold_26:306711-309150(-)	Intergenic
TCONS_00079247	XLOC_015942	scaffold_260:3384-8844(-)	Exonic overlap (+)		TCONS_00048190
TCONS_00079248	XLOC_015942	scaffold_260:3340-12090(-)	Exonic overlap (+)
TCONS_00079294	XLOC_015942	scaffold_260:3349-5817(-)	Exonic overlap (+)
TCONS_00079304	XLOC_015952	scaffold_260:316705-317132(-)	Exonic overlap (-)
TCONS_00079328	XLOC_015931	scaffold_260:89193-107521(+)	Exonic overlap (-)
TCONS_00079329	XLOC_015931	scaffold_260:99311-107493(+)	Exonic overlap (-)
TCONS_00079532	XLOC_016019	scaffold_261:612175-613340(-)	Intronic
TCONS_00079616	XLOC_015993	scaffold_261:103482-104372(+)	Intergenic
TCONS_00079751	XLOC_016015	scaffold_261:269126-270493(-)	Splice junction overlap	TCONS_00022908
TCONS_00079775	XLOC_015992	scaffold_261:56193-60299(+)	Exonic overlap (-)	TCONS_00022816
TCONS_00079787	XLOC_016013	scaffold_261:139997-143477(-)	Unclassified	TCONS_00018038		lincRNA_209
TCONS_00079818	XLOC_016008	scaffold_261:12645-14085(-)	Exonic overlap (+)
TCONS_00079889	XLOC_015992	scaffold_261:57923-59275(+)	Intergenic
TCONS_00079896	XLOC_016009	scaffold_261:79894-81172(-)	Intergenic	TCONS_00022900		lincRNA_1843
TCONS_00079972	XLOC_016079	scaffold_262:345452-350796(-)	Unclassified		TCONS_00048275
TCONS_00080148	XLOC_016103	scaffold_263:73486-74320(+)	Exonic overlap (+)	TCONS_00023015
TCONS_00080170	XLOC_016116	scaffold_263:147861-161480(-)	Unclassified
TCONS_00080173	XLOC_016120	scaffold_263:250384-277078(-)	Exonic overlap (-)		TCONS_00048470
TCONS_00080194	XLOC_016116	scaffold_263:147860-148396(-)	Intergenic	TCONS_00023022		lincRNA_2722
TCONS_00080232	XLOC_016119	scaffold_263:210754-213310(-)	Intergenic
TCONS_00080280	XLOC_016102	scaffold_263:54799-56116(+)	Unclassified	TCONS_00016696
TCONS_00080411	XLOC_016174	scaffold_264:9994-10862(-)	Intergenic	TCONS_00023086
TCONS_00080511	XLOC_016169	scaffold_264:202131-204098(+)	Exonic overlap (+)
TCONS_00080654	XLOC_016222	scaffold_265:373045-373974(+)	Splice junction overlap
TCONS_00080670	XLOC_016231	scaffold_265:213169-214212(-)	Unclassified		TCONS_00048758
TCONS_00080693	XLOC_016223	scaffold_265:417984-418837(+)	Intergenic		TCONS_00048729
TCONS_00080778	XLOC_016231	scaffold_265:213176-214215(-)	Intergenic
TCONS_00080805	XLOC_016258	scaffold_266:181077-195477(+)	Unclassified	TCONS_00023160	TCONS_00048603	lincRNA_2733
TCONS_00080818	XLOC_016262	scaffold_266:394165-395810(+)	Splice junction overlap
TCONS_00080872	XLOC_016258	scaffold_266:181196-195565(+)	Unclassified	TCONS_00023159	TCONS_00048605	lincRNA_2733
TCONS_00080873	XLOC_016258	scaffold_266:181196-195565(+)	Unclassified	TCONS_00023158		lincRNA_2733
TCONS_00080888	XLOC_016265	scaffold_266:117582-119454(-)	Unclassified	TCONS_00035746	TCONS_00039190	lincRNA_2541
TCONS_00080957	XLOC_016258	scaffold_266:181289-195568(+)	Unclassified			lincRNA_2732
TCONS_00080967	XLOC_016271	scaffold_266:369597-371038(-)	Unclassified	TCONS_00009898
TCONS_00081003	XLOC_016257	scaffold_266:120449-121222(+)	Intergenic
TCONS_00081048	XLOC_016314	scaffold_267:380662-443372(-)	Exonic overlap (+)
TCONS_00081357	XLOC_016345	scaffold_268:73430-74558(-)	Intergenic
TCONS_00081451	XLOC_016332	scaffold_268:146060-149625(+)	Intergenic	TCONS_00023278
TCONS_00081454	XLOC_016333	scaffold_268:232368-233735(+)	Exonic overlap (+)
TCONS_00081471	XLOC_016334	scaffold_268:269469-270469(+)	Intergenic	TCONS_00023299
TCONS_00081566	XLOC_016383	scaffold_269:424634-436555(+)	Exonic overlap (-)
TCONS_00081567	XLOC_016384	scaffold_269:426171-438006(+)	Exonic overlap (-)
TCONS_00081585	XLOC_016389	scaffold_269:64437-64857(-)	Intergenic
TCONS_00081842	XLOC_016396	scaffold_269:461089-466505(-)	Splice junction overlap
TCONS_00081858	XLOC_016394	scaffold_269:290497-293034(-)	Exonic overlap (-)	TCONS_00023351
TCONS_00081962	XLOC_016451	scaffold_27:1414635-1415869(+)	Splice junction overlap		TCONS_00013590
TCONS_00081963	XLOC_016451	scaffold_27:1414635-1416032(+)	Splice junction overlap
TCONS_00081964	XLOC_016451	scaffold_27:1414532-1416312(+)	Splice junction overlap
TCONS_00081983	XLOC_016458	scaffold_27:362348-367289(-)	Unclassified			lincRNA_803
TCONS_00082096	XLOC_016458	scaffold_27:362350-402121(-)	Exonic overlap (-)
TCONS_00082230	XLOC_016451	scaffold_27:1419523-1420582(+)	Unclassified
TCONS_00082431	XLOC_016413	scaffold_27:7989-9170(+)	Intergenic
TCONS_00082446	XLOC_016440	scaffold_27:1065624-1065895(+)	Intergenic
TCONS_00082459	XLOC_016467	scaffold_27:998578-1013596(-)	Exonic overlap (+)
TCONS_00082460	XLOC_016468	scaffold_27:1013774-1014369(-)	Intergenic
TCONS_00082730	XLOC_016557	scaffold_270:67364-68987(+)	Intergenic
TCONS_00082805	XLOC_016555	scaffold_270:27394-28264(+)	Intronic
TCONS_00082842	XLOC_016570	scaffold_270:372386-372789(+)	Intergenic
TCONS_00082876	XLOC_016628	scaffold_271:325986-346030(-)	Unclassified	TCONS_00023673
TCONS_00082877	XLOC_016628	scaffold_271:325978-372552(-)	Exonic overlap (-)		TCONS_00049404
TCONS_00082903	XLOC_016628	scaffold_271:326016-368855(-)	Exonic overlap (-)
TCONS_00082935	XLOC_016630	scaffold_271:409071-411132(-)	Splice junction overlap
TCONS_00083044	XLOC_016616	scaffold_271:324356-325821(+)	Intergenic
TCONS_00083088	XLOC_016667	scaffold_272:50576-51630(-)	Splice junction overlap
TCONS_00083123	XLOC_016657	scaffold_272:13828-15342(+)	Exonic overlap (-)
TCONS_00083150	XLOC_016659	scaffold_272:57651-58685(+)	Intergenic
TCONS_00083172	XLOC_016674	scaffold_272:298684-303362(-)	Unclassified
TCONS_00083229	XLOC_016657	scaffold_272:13828-15342(+)	Exonic overlap (-)		TCONS_00048086
TCONS_00083250	XLOC_016657	scaffold_272:14402-15220(+)	Exonic overlap (-)	TCONS_00023702
TCONS_00083251	XLOC_016657	scaffold_272:14402-15220(+)	Exonic overlap (-)
TCONS_00083252	XLOC_016657	scaffold_272:14434-15220(+)	Exonic overlap (-)
TCONS_00083303	XLOC_016672	scaffold_272:262151-264522(-)	Intergenic	TCONS_00023755
TCONS_00083309	XLOC_016705	scaffold_273:221783-223821(+)	Unclassified	TCONS_00018211	TCONS_00049291	lincRNA_1010
TCONS_00083313	XLOC_016711	scaffold_273:222601-224512(-)	Unclassified
TCONS_00083318	XLOC_016715	scaffold_273:342086-358399(-)	Unclassified
TCONS_00083349	XLOC_016715	scaffold_273:343185-358492(-)	Unclassified		TCONS_00049353
TCONS_00083386	XLOC_016708	scaffold_273:166590-188769(-)	Intergenic
TCONS_00083388	XLOC_016709	scaffold_273:183995-187618(-)	Intergenic			lincRNA_2769
TCONS_00083390	XLOC_016710	scaffold_273:189539-210008(-)	Intergenic
TCONS_00083505	XLOC_016768	scaffold_274:447736-449885(-)	Intergenic
TCONS_00083514	XLOC_016768	scaffold_274:446379-448044(-)	Intergenic			lincRNA_2468
TCONS_00083589	XLOC_016794	scaffold_275:66593-67672(+)	Intergenic	TCONS_00023986		lincRNA_1419
TCONS_00083596	XLOC_016801	scaffold_275:394021-395225(+)	Unclassified	TCONS_00023872
TCONS_00083601	XLOC_016803	scaffold_275:414701-417901(+)	Unclassified
TCONS_00083602	XLOC_016803	scaffold_275:414786-417901(+)	Unclassified	TCONS_00023878		lincRNA_1422
TCONS_00083631	XLOC_016810	scaffold_275:629054-631134(+)	Splice junction overlap
TCONS_00083682	XLOC_016836	scaffold_275:987566-989958(-)	Unclassified		TCONS_00024442
TCONS_00083760	XLOC_016824	scaffold_275:277623-333791(-)	Exonic overlap (+)		TCONS_00024323
TCONS_00083854	XLOC_016837	scaffold_275:1001607-1002191(-)	Unclassified
TCONS_00083907	XLOC_016806	scaffold_275:513463-515398(+)	Splice junction overlap
TCONS_00083908	XLOC_016806	scaffold_275:513511-515398(+)	Splice junction overlap
TCONS_00083928	XLOC_016821	scaffold_275:128861-161397(-)	Intergenic
TCONS_00083963	XLOC_016805	scaffold_275:447722-451424(+)	Intergenic	TCONS_00034796
TCONS_00083982	XLOC_016829	scaffold_275:514123-515348(-)	Exonic overlap (-)
TCONS_00084001	XLOC_016801	scaffold_275:393385-394471(+)	Intergenic
TCONS_00084137	XLOC_016803	scaffold_275:415974-417676(+)	Intergenic
TCONS_00084255	XLOC_016896	scaffold_276:281829-290299(+)	Splice junction overlap
TCONS_00084272	XLOC_016894	scaffold_276:110628-113912(+)	Exonic overlap (+)
TCONS_00084295	XLOC_016937	scaffold_277:426306-439427(+)	Exonic overlap (-)
TCONS_00084321	XLOC_016953	scaffold_277:556479-573143(-)	Splice junction overlap
TCONS_00084417	XLOC_016956	scaffold_277:601861-602836(-)	Intergenic
TCONS_00084470	XLOC_016949	scaffold_277:84344-86133(-)	Unclassified
TCONS_00084544	XLOC_016936	scaffold_277:388885-390853(+)	Exonic overlap (+)
TCONS_00084547	XLOC_016942	scaffold_277:597741-603201(+)	Exonic overlap (+)		TCONS_00036888
TCONS_00084562	XLOC_016958	scaffold_277:638954-639367(-)	Exonic overlap (+)
TCONS_00084566	XLOC_016987	scaffold_278:13681-15261(+)	Intergenic	TCONS_00024204		lincRNA_2390
TCONS_00084650	XLOC_016998	scaffold_278:73161-76169(-)	Intronic
TCONS_00084884	XLOC_017044	scaffold_279:90838-91681(+)	Intergenic		TCONS_00046309
TCONS_00084886	XLOC_017045	scaffold_279:117072-120345(+)	Intergenic	TCONS_00004062		lincRNA_1940
TCONS_00084916	XLOC_017060	scaffold_279:162064-163238(-)	Intergenic
TCONS_00085033	XLOC_017061	scaffold_279:278148-279411(-)	Intergenic	TCONS_00004709		lincRNA_3798
TCONS_00085045	XLOC_017049	scaffold_279:293587-294317(+)	Intergenic	TCONS_00024276
TCONS_00085091	XLOC_017046	scaffold_279:156127-161695(+)	Unclassified			lincRNA_2627
TCONS_00085264	XLOC_017141	scaffold_28:1192623-1213650(-)	Exonic overlap (+)
TCONS_00085481	XLOC_017120	scaffold_28:1346157-1348337(+)	Intergenic
TCONS_00085493	XLOC_017133	scaffold_28:785712-790278(-)	Exonic overlap (-)
TCONS_00085655	XLOC_017099	scaffold_28:364430-366001(+)	Splice junction overlap
TCONS_00085685	XLOC_017115	scaffold_28:1164428-1165085(+)	Intergenic
TCONS_00085687	XLOC_017116	scaffold_28:1180872-1181431(+)	Intergenic
TCONS_00085921	XLOC_017260	scaffold_281:139432-142175(+)	Exonic overlap (+)
TCONS_00085924	XLOC_017260	scaffold_281:142819-144665(+)	Unclassified
TCONS_00086001	XLOC_017268	scaffold_281:76396-79733(-)	Exonic overlap (-)
TCONS_00086017	XLOC_017271	scaffold_281:218077-223679(-)	Exonic overlap (+)			lincRNA_2756
TCONS_00086092	XLOC_017305	scaffold_282:231844-233042(+)	Unclassified	TCONS_00024590
TCONS_00086182	XLOC_017321	scaffold_282:401444-402387(-)	Intergenic
TCONS_00086197	XLOC_017319	scaffold_282:317898-333202(-)	Unclassified
TCONS_00086295	XLOC_017321	scaffold_282:400514-401851(-)	Intergenic	TCONS_00024595		lincRNA_2661
TCONS_00086310	XLOC_017355	scaffold_283:186898-189537(+)	Exonic overlap (-)	TCONS_00053593		lincRNA_1643
TCONS_00086394	XLOC_017355	scaffold_283:187282-193822(+)	Exonic overlap (-)
TCONS_00086436	XLOC_017355	scaffold_283:186839-189324(+)	Intergenic
TCONS_00086499	XLOC_017398	scaffold_284:101467-103979(+)	Exonic overlap (+)		TCONS_00049727
TCONS_00086560	XLOC_017392	scaffold_284:50065-51249(+)	Unclassified
TCONS_00086750	XLOC_017393	scaffold_284:53868-62042(+)	Exonic overlap (+)
TCONS_00086755	XLOC_017445	scaffold_285:127-2653(+)	Unclassified
TCONS_00086835	XLOC_017464	scaffold_285:440707-441332(-)	Splice junction overlap
TCONS_00086877	XLOC_017448	scaffold_285:31738-32876(+)	Intronic
TCONS_00086929	XLOC_017445	scaffold_285:44-2652(+)	Exonic overlap (-)
TCONS_00086937	XLOC_017467	scaffold_285:535773-567374(-)	Splice junction overlap
TCONS_00087002	XLOC_017508	scaffold_286:145748-148499(-)	Unclassified
TCONS_00087090	XLOC_017504	scaffold_286:347281-347822(+)	Intronic
TCONS_00087099	XLOC_017504	scaffold_286:344519-348440(+)	Unclassified	TCONS_00024816
TCONS_00087226	XLOC_017564	scaffold_287:484475-486901(-)	Splice junction overlap
TCONS_00087335	XLOC_017564	scaffold_287:486733-487531(-)	Splice junction overlap
TCONS_00087372	XLOC_017560	scaffold_287:208683-211609(-)	Splice junction overlap
TCONS_00087467	XLOC_017546	scaffold_287:186960-187677(+)	Intronic overlap (-)
TCONS_00087470	XLOC_017554	scaffold_287:511330-511837(+)	Intronic overlap (-)
TCONS_00087571	XLOC_017590	scaffold_288:15226-16433(+)	Intergenic	TCONS_00024963	TCONS_00049521
TCONS_00087572	XLOC_017592	scaffold_288:27478-28712(+)	Exonic overlap (-)
TCONS_00087596	XLOC_017590	scaffold_288:15525-16433(+)	Intergenic
TCONS_00087619	XLOC_017590	scaffold_288:15348-16420(+)	Intergenic
TCONS_00087698	XLOC_017590	scaffold_288:15185-15789(+)	Intergenic
TCONS_00087699	XLOC_017590	scaffold_288:15185-16305(+)	Intergenic	TCONS_00024964
TCONS_00087700	XLOC_017590	scaffold_288:15282-16437(+)	Intergenic
TCONS_00087732	XLOC_017590	scaffold_288:14862-15844(+)	Intergenic
TCONS_00087756	XLOC_017639	scaffold_289:212871-213883(+)	Intergenic
TCONS_00087824	XLOC_017653	scaffold_289:298655-308401(-)	Unclassified	TCONS_00025066	TCONS_00043280	lincRNA_2455
TCONS_00087859	XLOC_017646	scaffold_289:473521-475518(+)	Unclassified	TCONS_00038835
TCONS_00087878	XLOC_017644	scaffold_289:445968-447751(+)	Exonic overlap (+)
TCONS_00087933	XLOC_017636	scaffold_289:116988-117914(+)	Intronic	TCONS_00025032
TCONS_00087979	XLOC_017638	scaffold_289:175313-183598(+)	Intergenic		TCONS_00043234	lincRNA_2453
TCONS_00088231	XLOC_017720	scaffold_29:680969-684823(-)	Intronic
TCONS_00088338	XLOC_017703	scaffold_29:906088-927030(+)	Exonic overlap (-)
TCONS_00088452	XLOC_017707	scaffold_29:1214210-1219953(+)	Intronic	TCONS_00025170
TCONS_00088534	XLOC_017704	scaffold_29:1035954-1037896(+)	Unclassified
TCONS_00088609	XLOC_017699	scaffold_29:252078-258414(+)	Splice junction overlap
TCONS_00088626	XLOC_017707	scaffold_29:1215453-1219911(+)	Intronic
TCONS_00088667	XLOC_017735	scaffold_29:1393242-1393657(-)	Splice junction overlap
TCONS_00088984	XLOC_017834	scaffold_290:416104-424242(-)	Intronic
TCONS_00088985	XLOC_017834	scaffold_290:416104-426211(-)	Intronic	TCONS_00025368
TCONS_00089013	XLOC_017833	scaffold_290:310085-319579(-)	Exonic overlap (-)
TCONS_00089014	XLOC_017833	scaffold_290:310085-319600(-)	Exonic overlap (-)	TCONS_00025328	TCONS_00043173
TCONS_00089015	XLOC_017833	scaffold_290:310085-319600(-)	Exonic overlap (-)
TCONS_00089022	XLOC_017824	scaffold_290:504849-517371(+)	Exonic overlap (+)
TCONS_00089026	XLOC_017835	scaffold_290:460601-467347(-)	Intergenic
TCONS_00089155	XLOC_017868	scaffold_291:186612-189412(-)	Splice junction overlap	TCONS_00045520
TCONS_00089333	XLOC_017898	scaffold_292:89018-92235(+)	Intergenic
TCONS_00089365	XLOC_017907	scaffold_292:19563-35137(-)	Unclassified	TCONS_00008035	TCONS_00049483
TCONS_00089368	XLOC_017911	scaffold_292:118293-120652(-)	Exonic overlap (-)
TCONS_00089456	XLOC_017898	scaffold_292:89641-92795(+)	Intergenic
TCONS_00089472	XLOC_017902	scaffold_292:186737-195363(+)	Intergenic
TCONS_00089489	XLOC_017908	scaffold_292:75914-77536(-)	Intronic		TCONS_00049488
TCONS_00089491	XLOC_017913	scaffold_292:213039-214207(-)	Exonic overlap (-)
TCONS_00089494	XLOC_017916	scaffold_292:293144-297928(-)	Intergenic
TCONS_00089540	XLOC_017898	scaffold_292:89792-92825(+)	Intergenic
TCONS_00089648	XLOC_017942	scaffold_293:228062-231239(+)	Intergenic
TCONS_00089708	XLOC_017956	scaffold_293:307379-324688(-)	Unclassified
TCONS_00089709	XLOC_017956	scaffold_293:313805-324689(-)	Unclassified		TCONS_00038147	lincRNA_2154
TCONS_00089739	XLOC_017941	scaffold_293:222560-224417(+)	Exonic overlap (-)
TCONS_00089803	XLOC_018003	scaffold_294:289999-290628(+)	Intronic
TCONS_00089854	XLOC_018020	scaffold_294:393961-395302(-)	Unclassified		TCONS_00050632
TCONS_00089948	XLOC_017993	scaffold_294:52894-60927(+)	Splice junction overlap
TCONS_00089955	XLOC_018003	scaffold_294:289741-290615(+)	Intronic	TCONS_00025590	TCONS_00050561
TCONS_00089968	XLOC_018013	scaffold_294:232306-233262(-)	Unclassified
TCONS_00090051	XLOC_017999	scaffold_294:131378-132180(+)	Splice junction overlap
TCONS_00090112	XLOC_018059	scaffold_295:405528-408127(-)	Intergenic
TCONS_00090146	XLOC_018059	scaffold_295:405527-407727(-)	Unclassified
TCONS_00090176	XLOC_018059	scaffold_295:405527-408184(-)	Unclassified		TCONS_00049939
TCONS_00090232	XLOC_018050	scaffold_295:21713-23746(-)	Intergenic	TCONS_00025672		lincRNA_2807
TCONS_00090415	XLOC_018096	scaffold_296:267584-292984(-)	Exonic overlap (+)
TCONS_00090445	XLOC_018096	scaffold_296:267809-292984(-)	Splice junction overlap		TCONS_00049641
TCONS_00090475	XLOC_018091	scaffold_296:410631-411269(+)	Intergenic	TCONS_00023050
TCONS_00090509	XLOC_018122	scaffold_297:126209-167294(+)	Exonic overlap (+)		TCONS_00050138
TCONS_00090767	XLOC_018162	scaffold_298:321706-326874(-)	Exonic overlap (+)
TCONS_00090820	XLOC_018159	scaffold_298:209172-258580(-)	Exonic overlap (+)
TCONS_00090844	XLOC_018159	scaffold_298:194748-258578(-)	Splice junction overlap
TCONS_00090999	XLOC_018200	scaffold_299:294251-294833(-)	Intergenic
TCONS_00091192	XLOC_018250	scaffold_3:1799923-1803890(+)	Splice junction overlap
TCONS_00091225	XLOC_018265	scaffold_3:1134081-1139401(-)	Unclassified			lincRNA_380
TCONS_00091253	XLOC_018272	scaffold_3:1434044-1439251(-)	Splice junction overlap
TCONS_00091258	XLOC_018273	scaffold_3:1660250-1689759(-)	Unclassified		TCONS_00006225	lincRNA_385
TCONS_00091259	XLOC_018274	scaffold_3:1789237-1790553(-)	Intronic		TCONS_00006226
TCONS_00091260	XLOC_018274	scaffold_3:1789194-1791871(-)	Intronic	TCONS_00026032
TCONS_00091356	XLOC_018275	scaffold_3:1806801-1807780(-)	Exonic overlap (-)
TCONS_00091384	XLOC_018242	scaffold_3:1242503-1291953(+)	Exonic overlap (+)
TCONS_00091415	XLOC_018273	scaffold_3:1665504-1689597(-)	Unclassified
TCONS_00091572	XLOC_018261	scaffold_3:882621-924232(-)	Exonic overlap (+)	TCONS_00026009		lincRNA_377
TCONS_00091591	XLOC_018274	scaffold_3:1789675-1791877(-)	Intronic
TCONS_00091613	XLOC_018231	scaffold_3:523473-566480(+)	Splice junction overlap		TCONS_00005886
TCONS_00091632	XLOC_018260	scaffold_3:772333-803710(-)	Exonic overlap (+)
TCONS_00091795	XLOC_018235	scaffold_3:1134081-1137043(+)	Unclassified
TCONS_00091821	XLOC_018222	scaffold_3:178281-179159(+)	Splice junction overlap
TCONS_00091879	XLOC_018244	scaffold_3:1381641-1382324(+)	Exonic overlap (+)
TCONS_00091957	XLOC_018392	scaffold_30:788824-791342(+)	Splice junction overlap
TCONS_00091964	XLOC_018394	scaffold_30:823397-824493(+)	Intronic	TCONS_00026446	TCONS_00003615
TCONS_00092043	XLOC_018426	scaffold_30:1729089-1753764(+)	Exonic overlap (+)
TCONS_00092057	XLOC_018430	scaffold_30:1926828-1927543(+)	Intergenic
TCONS_00092093	XLOC_018452	scaffold_30:484759-486442(-)	Splice junction overlap	TCONS_00039069
TCONS_00092283	XLOC_018392	scaffold_30:787913-790952(+)	Splice junction overlap
TCONS_00092284	XLOC_018392	scaffold_30:789421-792096(+)	Unclassified	TCONS_00027518	TCONS_00003605	lincRNA_218
TCONS_00092396	XLOC_018479	scaffold_30:1314734-1317208(-)	Unclassified	TCONS_00046399
TCONS_00092615	XLOC_018479	scaffold_30:1315322-1317209(-)	Intergenic	TCONS_00010555
TCONS_00092688	XLOC_018491	scaffold_30:1599995-1602538(-)	Intergenic
TCONS_00092856	XLOC_018474	scaffold_30:1216286-1217413(-)	Intronic
TCONS_00092927	XLOC_018400	scaffold_30:987354-988237(+)	Unclassified
TCONS_00093044	XLOC_018397	scaffold_30:929352-931643(+)	Exonic overlap (+)
TCONS_00093091	XLOC_018458	scaffold_30:681944-727775(-)	Splice junction overlap		TCONS_00003836
TCONS_00093093	XLOC_018461	scaffold_30:792344-793550(-)	Exonic overlap (-)
TCONS_00093103	XLOC_018471	scaffold_30:1131100-1133484(-)	Intergenic	TCONS_00026336
TCONS_00093115	XLOC_018477	scaffold_30:1301729-1304631(-)	Splice junction overlap
TCONS_00093316	XLOC_018400	scaffold_30:987354-991335(+)	Intergenic		TCONS_00003639
TCONS_00093321	XLOC_018403	scaffold_30:1134345-1136026(+)	Exonic overlap (-)		TCONS_00003888
TCONS_00093409	XLOC_018655	scaffold_300:36573-40436(+)	Unclassified	TCONS_00026514		lincRNA_2841
TCONS_00093452	XLOC_018669	scaffold_300:245357-303767(-)	Exonic overlap (-)		TCONS_00050770
TCONS_00093528	XLOC_018657	scaffold_300:184527-186199(+)	Intergenic
TCONS_00093539	XLOC_018669	scaffold_300:206250-212815(-)	Splice junction overlap
TCONS_00093603	XLOC_018671	scaffold_300:308784-310944(-)	Intergenic
TCONS_00093635	XLOC_018657	scaffold_300:176966-180401(+)	Splice junction overlap
TCONS_00093645	XLOC_018663	scaffold_300:360167-361268(+)	Splice junction overlap
TCONS_00093650	XLOC_018671	scaffold_300:308698-310323(-)	Intergenic	TCONS_00012168		lincRNA_1043
TCONS_00093656	XLOC_018655	scaffold_300:49865-52124(+)	Unclassified
TCONS_00093657	XLOC_018655	scaffold_300:50322-52124(+)	Intergenic
TCONS_00093691	XLOC_018658	scaffold_300:187857-191217(+)	Splice junction overlap
TCONS_00093700	XLOC_018670	scaffold_300:271740-286967(-)	Intergenic
TCONS_00093701	XLOC_018670	scaffold_300:271740-287165(-)	Intergenic		TCONS_00050787
TCONS_00093715	XLOC_018706	scaffold_301:171249-175644(+)	Unclassified	TCONS_00026587	TCONS_00051160
TCONS_00093756	XLOC_018708	scaffold_301:344635-346599(+)	Unclassified
TCONS_00093823	XLOC_018719	scaffold_301:370429-376073(-)	Unclassified	TCONS_00041551
TCONS_00093828	XLOC_018710	scaffold_301:11370-13191(-)	Intergenic	TCONS_00015253		lincRNA_644
TCONS_00093836	XLOC_018719	scaffold_301:372980-376080(-)	Intergenic
TCONS_00093902	XLOC_018748	scaffold_302:81522-83475(+)	Unclassified	TCONS_00040798
TCONS_00093925	XLOC_018753	scaffold_302:284957-342335(+)	Exonic overlap (+)	TCONS_00026654		lincRNA_2847
TCONS_00093942	XLOC_018761	scaffold_302:188023-195686(-)	Exonic overlap (-)
TCONS_00094012	XLOC_018754	scaffold_302:6681-62520(-)	Exonic overlap (+)
TCONS_00094082	XLOC_018746	scaffold_302:1548-2007(+)	Intergenic		TCONS_00050811
TCONS_00094083	XLOC_018746	scaffold_302:36193-37038(+)	Splice junction overlap
TCONS_00094103	XLOC_018762	scaffold_302:204856-206612(-)	Unclassified	TCONS_00043530	TCONS_00050908	lincRNA_876
TCONS_00094123	XLOC_018753	scaffold_302:285199-390867(+)	Exonic overlap (+)
TCONS_00094135	XLOC_018750	scaffold_302:183821-184863(+)	Exonic overlap (+)
TCONS_00094149	XLOC_018747	scaffold_302:18764-75610(+)	Exonic overlap (+)	TCONS_00026637
TCONS_00094150	XLOC_018747	scaffold_302:18987-75610(+)	Exonic overlap (+)		TCONS_00050815
TCONS_00094153	XLOC_018754	scaffold_302:6717-62428(-)	Exonic overlap (+)
TCONS_00094172	XLOC_018790	scaffold_303:216852-219524(+)	Unclassified	TCONS_00026699		lincRNA_2826
TCONS_00094227	XLOC_018791	scaffold_303:285093-286987(+)	Unclassified	TCONS_00026701
TCONS_00094339	XLOC_018805	scaffold_303:258170-259236(-)	Splice junction overlap	TCONS_00044496		lincRNA_3534
TCONS_00094340	XLOC_018805	scaffold_303:260076-263334(-)	Splice junction overlap
TCONS_00094409	XLOC_018844	scaffold_304:279945-282526(+)	Splice junction overlap
TCONS_00094511	XLOC_018844	scaffold_304:287247-288794(+)	Exonic overlap (+)
TCONS_00094564	XLOC_018884	scaffold_305:349776-393982(+)	Exonic overlap (-)
TCONS_00094568	XLOC_018887	scaffold_305:358712-402712(+)	Exonic overlap (-)
TCONS_00094781	XLOC_018883	scaffold_305:344447-388732(+)	Exonic overlap (-)	TCONS_00026904
TCONS_00094797	XLOC_018892	scaffold_305:120725-121147(-)	Exonic overlap (-)
TCONS_00094865	XLOC_018889	scaffold_305:485972-488705(+)	Splice junction overlap	TCONS_00026907
TCONS_00094871	XLOC_018892	scaffold_305:120824-121148(-)	Exonic overlap (-)
TCONS_00094936	XLOC_018897	scaffold_305:207582-209192(-)	Intergenic
TCONS_00094985	XLOC_018953	scaffold_306:328294-329767(-)	Intergenic	TCONS_00026981
TCONS_00095042	XLOC_018953	scaffold_306:333583-334492(-)	Intergenic
TCONS_00095153	XLOC_019008	scaffold_307:3603-4955(-)	Intergenic	TCONS_00045811
TCONS_00095160	XLOC_019010	scaffold_307:48908-52132(-)	Splice junction overlap		TCONS_00033218	lincRNA_2893
TCONS_00095469	XLOC_019037	scaffold_308:124332-189791(+)	Exonic overlap (+)	TCONS_00027040	TCONS_00036947
TCONS_00095626	XLOC_019138	scaffold_309:237608-241627(+)	Splice junction overlap		TCONS_00034233
TCONS_00095741	XLOC_019136	scaffold_309:184913-185666(+)	Splice junction overlap
TCONS_00095755	XLOC_019146	scaffold_309:528370-530281(+)	Splice junction overlap
TCONS_00095897	XLOC_019142	scaffold_309:365515-370478(+)	Exonic overlap (-)
TCONS_00095963	XLOC_019165	scaffold_309:647469-649388(-)	Unclassified	TCONS_00028495	TCONS_00049487
TCONS_00095964	XLOC_019165	scaffold_309:647159-649011(-)	Intergenic		TCONS_00017842
TCONS_00096115	XLOC_019151	scaffold_309:677838-678224(+)	Intronic
TCONS_00096180	XLOC_019218	scaffold_31:1196557-1197556(+)	Intergenic
TCONS_00096183	XLOC_019220	scaffold_31:1339446-1345030(+)	Unclassified	TCONS_00041256
TCONS_00096245	XLOC_019255	scaffold_31:797904-799042(-)	Unclassified
TCONS_00096274	XLOC_019272	scaffold_31:1551038-1551630(-)	Intergenic		TCONS_00003017
TCONS_00096472	XLOC_019234	scaffold_31:1971067-1972458(+)	Unclassified	TCONS_00027512	TCONS_00025818	lincRNA_182
TCONS_00096535	XLOC_019243	scaffold_31:368796-370114(-)	Unclassified
TCONS_00096727	XLOC_019202	scaffold_31:633832-634495(+)	Exonic overlap (+)
TCONS_00096767	XLOC_019281	scaffold_31:1983508-1987614(-)	Exonic overlap (+)		TCONS_00003049
TCONS_00096818	XLOC_019203	scaffold_31:674845-677420(+)	Intergenic
TCONS_00097022	XLOC_019203	scaffold_31:674929-678339(+)	Intergenic	TCONS_00027265
TCONS_00097060	XLOC_019269	scaffold_31:1345304-1346280(-)	Intronic
TCONS_00097297	XLOC_019444	scaffold_310:5995-7385(+)	Splice junction overlap		TCONS_00047546
TCONS_00097305	XLOC_019456	scaffold_310:396666-430417(+)	Splice junction overlap
TCONS_00097482	XLOC_019535	scaffold_311:634771-636701(-)	Splice junction overlap	TCONS_00027732
TCONS_00097491	XLOC_019538	scaffold_311:722675-724061(-)	Unclassified		TCONS_00035118
TCONS_00097670	XLOC_019507	scaffold_311:361437-363848(+)	Intronic
TCONS_00097701	XLOC_019507	scaffold_311:361892-363908(+)	Intronic
TCONS_00097702	XLOC_019507	scaffold_311:362136-363908(+)	Intronic
TCONS_00097703	XLOC_019507	scaffold_311:362380-363908(+)	Intronic
TCONS_00097741	XLOC_019497	scaffold_311:153963-156158(+)	Exonic overlap (-)	TCONS_00027627
TCONS_00097764	XLOC_019507	scaffold_311:361425-363908(+)	Intronic
TCONS_00097804	XLOC_019535	scaffold_311:634808-635701(-)	Splice junction overlap
TCONS_00097924	XLOC_019624	scaffold_313:31885-34241(+)	Intronic	TCONS_00027794
TCONS_00097966	XLOC_019635	scaffold_313:75926-77432(-)	Exonic overlap (+)		TCONS_00051561
TCONS_00098139	XLOC_019631	scaffold_313:318447-320998(+)	Intergenic	TCONS_00027869	TCONS_00028687	lincRNA_2891
TCONS_00098225	XLOC_019623	scaffold_313:27117-31320(+)	Intronic
TCONS_00098284	XLOC_019676	scaffold_314:220182-227346(+)	Exonic overlap (+)
TCONS_00098285	XLOC_019676	scaffold_314:220399-227346(+)	Exonic overlap (+)
TCONS_00098363	XLOC_019679	scaffold_314:31361-32133(-)	Splice junction overlap
TCONS_00098374	XLOC_019676	scaffold_314:262297-265436(+)	Unclassified		TCONS_00051973
TCONS_00098382	XLOC_019669	scaffold_314:112413-114487(+)	Intergenic	TCONS_00027885
TCONS_00098395	XLOC_019679	scaffold_314:28602-31283(-)	Splice junction overlap
TCONS_00098407	XLOC_019669	scaffold_314:112177-113235(+)	Intergenic
TCONS_00098451	XLOC_019669	scaffold_314:110586-113206(+)	Intergenic
TCONS_00098493	XLOC_019709	scaffold_315:283795-287233(+)	Unclassified	TCONS_00027957	TCONS_00051749
TCONS_00098688	XLOC_019748	scaffold_316:93768-96610(+)	Exonic overlap (+)
TCONS_00098808	XLOC_019745	scaffold_316:6-996(+)	Intergenic
TCONS_00098896	XLOC_019771	scaffold_317:79928-80631(+)	Intergenic
TCONS_00098982	XLOC_019782	scaffold_317:63088-64830(-)	Splice junction overlap
TCONS_00098990	XLOC_019773	scaffold_317:94025-94704(+)	Exonic overlap (+)		TCONS_00044770
TCONS_00098995	XLOC_019782	scaffold_317:62012-65911(-)	Splice junction overlap		TCONS_00066965
TCONS_00099038	XLOC_019777	scaffold_317:179110-180942(+)	Intergenic	TCONS_00028097
TCONS_00099050	XLOC_019787	scaffold_317:179213-180820(-)	Intergenic
TCONS_00099086	XLOC_019782	scaffold_317:62010-65918(-)	Unclassified
TCONS_00099106	XLOC_019782	scaffold_317:62010-65918(-)	Splice junction overlap
TCONS_00099175	XLOC_019826	scaffold_318:205603-221463(-)	Unclassified	TCONS_00028214	TCONS_00040365
TCONS_00099297	XLOC_019817	scaffold_318:199075-206758(+)	Exonic overlap (-)
TCONS_00099309	XLOC_019818	scaffold_318:206969-209018(+)	Intergenic	TCONS_00018202
TCONS_00099390	XLOC_019887	scaffold_319:146114-156332(-)	Splice junction overlap
TCONS_00099543	XLOC_019927	scaffold_32:848061-849125(+)	Intronic
TCONS_00099582	XLOC_019946	scaffold_32:66909-87041(-)	Splice junction overlap	TCONS_00028445		lincRNA_771
TCONS_00099629	XLOC_019971	scaffold_32:1366421-1367398(-)	Intergenic
TCONS_00099721	XLOC_019954	scaffold_32:603667-604528(-)	Splice junction overlap
TCONS_00099746	XLOC_019970	scaffold_32:1356560-1365157(-)	Unclassified
TCONS_00099971	XLOC_019980	scaffold_32:1541368-1544304(-)	Unclassified			lincRNA_785
TCONS_00100012	XLOC_019928	scaffold_32:893146-893743(+)	Intronic
TCONS_00100044	XLOC_019958	scaffold_32:766776-770439(-)	Intergenic
TCONS_00100052	XLOC_019974	scaffold_32:1414127-1417053(-)	Unclassified
TCONS_00100120	XLOC_019958	scaffold_32:766187-770407(-)	Unclassified
TCONS_00100132	XLOC_019980	scaffold_32:1541368-1544180(-)	Unclassified
TCONS_00100239	XLOC_019958	scaffold_32:766187-770407(-)	Exonic overlap (-)	TCONS_00028409
TCONS_00100262	XLOC_019924	scaffold_32:768775-770408(+)	Intergenic
TCONS_00100378	XLOC_020059	scaffold_320:99359-106521(+)	Intergenic	TCONS_00010223
TCONS_00100385	XLOC_020068	scaffold_320:98551-104311(-)	Unclassified	TCONS_00010224
TCONS_00100442	XLOC_020088	scaffold_321:174018-176124(+)	Splice junction overlap
TCONS_00100443	XLOC_020088	scaffold_321:174366-175692(+)	Splice junction overlap
TCONS_00100508	XLOC_020098	scaffold_321:223585-224156(-)	Intronic
TCONS_00100509	XLOC_020098	scaffold_321:223585-224297(-)	Intronic
TCONS_00100544	XLOC_020090	scaffold_321:266185-268676(+)	Intronic	TCONS_00029940		lincRNA_3850
TCONS_00100699	XLOC_020120	scaffold_322:41739-42082(+)	Intronic		TCONS_00052602
TCONS_00100729	XLOC_020128	scaffold_322:161230-163914(-)	Exonic overlap (-)
TCONS_00100741	XLOC_020128	scaffold_322:161186-163828(-)	Exonic overlap (-)
TCONS_00100797	XLOC_020160	scaffold_323:71082-71877(+)	Splice junction overlap	TCONS_00028265	TCONS_00064186
TCONS_00100815	XLOC_020171	scaffold_323:215993-219718(-)	Intergenic	TCONS_00028666
TCONS_00100867	XLOC_020166	scaffold_323:358665-359048(+)	Exonic overlap (-)
TCONS_00100940	XLOC_020199	scaffold_324:18913-19899(+)	Unclassified
TCONS_00101068	XLOC_020222	scaffold_324:183577-194972(-)	Exonic overlap (-)	TCONS_00028731
TCONS_00101122	XLOC_020210	scaffold_324:252714-253236(+)	Splice junction overlap
TCONS_00101284	XLOC_020265	scaffold_325:387768-437985(-)	Unclassified		TCONS_00045628	lincRNA_2579
TCONS_00101760	XLOC_020333	scaffold_327:279646-280879(+)	Splice junction overlap
TCONS_00101767	XLOC_020337	scaffold_327:144427-144922(-)	Exonic overlap (+)
TCONS_00101804	XLOC_020359	scaffold_328:366959-367938(+)	Unclassified	TCONS_00028925	TCONS_00051831	lincRNA_2910
TCONS_00101810	XLOC_020365	scaffold_328:109779-111490(-)	Intergenic	TCONS_00025556	TCONS_00038194
TCONS_00101916	XLOC_020358	scaffold_328:273358-278401(+)	Splice junction overlap
TCONS_00101946	XLOC_020350	scaffold_328:81750-84780(+)	Unclassified	TCONS_00043531
TCONS_00101968	XLOC_020360	scaffold_328:369131-370273(+)	Intergenic	TCONS_00028926
TCONS_00102001	XLOC_020363	scaffold_328:83445-84779(-)	Intergenic
TCONS_00102293	XLOC_020415	scaffold_329:143400-149011(-)	Intergenic	TCONS_00029014		lincRNA_2959
TCONS_00102302	XLOC_020405	scaffold_329:244495-245346(+)	Exonic overlap (+)
TCONS_00102400	XLOC_020484	scaffold_33:1521922-1537504(+)	Exonic overlap (+)
TCONS_00102429	XLOC_020493	scaffold_33:195606-196446(-)	Exonic overlap (+)	TCONS_00001126
TCONS_00102775	XLOC_020465	scaffold_33:1044367-1047142(+)	Unclassified
TCONS_00102805	XLOC_020532	scaffold_33:1638343-1641237(-)	Unclassified
TCONS_00103114	XLOC_020505	scaffold_33:666365-667908(-)	Intronic		TCONS_00011587
TCONS_00103123	XLOC_020511	scaffold_33:984255-984601(-)	Intergenic	TCONS_00029164
TCONS_00103208	XLOC_020519	scaffold_33:1229581-1231162(-)	Exonic overlap (+)
TCONS_00103321	XLOC_020519	scaffold_33:1198891-1200781(-)	Exonic overlap (+)
TCONS_00103424	XLOC_020639	scaffold_330:5199-5907(+)	Unclassified
TCONS_00103428	XLOC_020644	scaffold_330:161523-167426(+)	Exonic overlap (+)
TCONS_00103450	XLOC_020639	scaffold_330:5648-6620(+)	Intergenic	TCONS_00045237
TCONS_00103521	XLOC_020639	scaffold_330:6248-6696(+)	Intergenic
TCONS_00103530	XLOC_020646	scaffold_330:211308-212796(+)	Intronic		TCONS_00032058
TCONS_00103544	XLOC_020689	scaffold_331:132971-160556(+)	Unclassified	TCONS_00029389	TCONS_00050018
TCONS_00103591	XLOC_020688	scaffold_331:16448-18289(+)	Splice junction overlap
TCONS_00103593	XLOC_020688	scaffold_331:16448-83633(+)	Splice junction overlap
TCONS_00103726	XLOC_020688	scaffold_331:18662-19200(+)	Exonic overlap (+)
TCONS_00103764	XLOC_020732	scaffold_332:143222-170001(+)	Exonic overlap (+)		TCONS_00052411
TCONS_00103830	XLOC_020743	scaffold_332:271864-274126(-)	Intronic	TCONS_00029474
TCONS_00103877	XLOC_020740	scaffold_332:82794-84443(-)	Intergenic
TCONS_00103878	XLOC_020740	scaffold_332:82794-84443(-)	Unclassified	TCONS_00003309	TCONS_00052445	lincRNA_1258
TCONS_00103897	XLOC_020732	scaffold_332:197957-199017(+)	Splice junction overlap
TCONS_00103898	XLOC_020732	scaffold_332:197957-199795(+)	Splice junction overlap
TCONS_00104169	XLOC_020804	scaffold_334:63065-88480(+)	Exonic overlap (+)	TCONS_00029537	TCONS_00052662
TCONS_00104173	XLOC_020806	scaffold_334:199031-225008(+)	Intergenic	TCONS_00029563
TCONS_00104176	XLOC_020809	scaffold_334:123164-137839(-)	Exonic overlap (+)	TCONS_00029539
TCONS_00104177	XLOC_020809	scaffold_334:123164-173008(-)	Exonic overlap (+)
TCONS_00104178	XLOC_020809	scaffold_334:123164-178061(-)	Exonic overlap (+)			lincRNA_2956
TCONS_00104223	XLOC_020841	scaffold_335:163603-164044(+)	Unclassified	TCONS_00029589
TCONS_00104240	XLOC_020846	scaffold_335:59016-61805(-)	Intronic
TCONS_00104316	XLOC_020841	scaffold_335:70327-124656(+)	Unclassified
TCONS_00104320	XLOC_020843	scaffold_335:228632-231479(+)	Exonic overlap (-)	TCONS_00029596
TCONS_00104353	XLOC_020841	scaffold_335:146821-154822(+)	Intergenic			lincRNA_2962
TCONS_00104441	XLOC_020879	scaffold_336:212348-213028(+)	Intergenic
TCONS_00104462	XLOC_020879	scaffold_336:212278-221243(+)	Exonic overlap (+)	TCONS_00029632
TCONS_00104467	XLOC_020879	scaffold_336:212327-221312(+)	Exonic overlap (+)
TCONS_00104555	XLOC_020884	scaffold_336:65980-92190(-)	Splice junction overlap
TCONS_00104556	XLOC_020884	scaffold_336:65980-101975(-)	Splice junction overlap			lincRNA_2967
TCONS_00104606	XLOC_020931	scaffold_337:256411-261047(-)	Unclassified	TCONS_00029711
TCONS_00104609	XLOC_020932	scaffold_337:268371-270363(-)	Unclassified	TCONS_00029715
TCONS_00104730	XLOC_020926	scaffold_337:58273-59850(-)	Intergenic			lincRNA_2988
TCONS_00104754	XLOC_020929	scaffold_337:215804-216678(-)	Splice junction overlap
TCONS_00104784	XLOC_020930	scaffold_337:237078-242697(-)	Splice junction overlap
TCONS_00104873	XLOC_020971	scaffold_338:326414-327015(-)	Unclassified
TCONS_00104880	XLOC_020962	scaffold_338:6144-9478(-)	Unclassified	TCONS_00029749		lincRNA_2990
TCONS_00104941	XLOC_020967	scaffold_338:188454-192384(-)	Unclassified	TCONS_00004477
TCONS_00105111	XLOC_021017	scaffold_339:246709-255203(-)	Unclassified
TCONS_00105275	XLOC_021017	scaffold_339:246710-252841(-)	Unclassified
TCONS_00105366	XLOC_021062	scaffold_34:469859-474417(-)	Unclassified	TCONS_00029915
TCONS_00105367	XLOC_021062	scaffold_34:473981-474396(-)	Intergenic
TCONS_00105381	XLOC_021073	scaffold_34:785668-786557(-)	Splice junction overlap		TCONS_00000795
TCONS_00105564	XLOC_021054	scaffold_34:1017997-1043495(+)	Unclassified
TCONS_00105649	XLOC_021062	scaffold_34:469836-470319(-)	Unclassified
TCONS_00105723	XLOC_021041	scaffold_34:110220-111586(+)	Intergenic
TCONS_00105759	XLOC_021125	scaffold_340:187922-190393(+)	Exonic overlap (-)
TCONS_00105781	XLOC_021134	scaffold_340:100643-101866(-)	Splice junction overlap
TCONS_00105871	XLOC_021123	scaffold_340:96756-101912(+)	Exonic overlap (-)	TCONS_00030038
TCONS_00106259	XLOC_021211	scaffold_342:388891-389409(-)	Exonic overlap (+)
TCONS_00106311	XLOC_021200	scaffold_342:352669-369424(+)	Exonic overlap (+)
TCONS_00106312	XLOC_021200	scaffold_342:353791-369424(+)	Exonic overlap (+)
TCONS_00106339	XLOC_021197	scaffold_342:171164-171594(+)	Splice junction overlap
TCONS_00106424	XLOC_021231	scaffold_343:175139-175723(+)	Intronic
TCONS_00106425	XLOC_021231	scaffold_343:175168-176153(+)	Intronic	TCONS_00030136
TCONS_00106455	XLOC_021253	scaffold_343:253326-254519(-)	Unclassified
TCONS_00106486	XLOC_021252	scaffold_343:242317-243519(-)	Unclassified	TCONS_00030148	TCONS_00053840
TCONS_00106501	XLOC_021236	scaffold_343:220335-220996(+)	Intergenic
TCONS_00106510	XLOC_021252	scaffold_343:237844-238733(-)	Splice junction overlap
TCONS_00106511	XLOC_021252	scaffold_343:237844-243394(-)	Splice junction overlap
TCONS_00106512	XLOC_021252	scaffold_343:237844-243394(-)	Exonic overlap (+)
TCONS_00106514	XLOC_021233	scaffold_343:190742-193055(+)	Intronic	TCONS_00030138
TCONS_00106528	XLOC_021233	scaffold_343:190765-191919(+)	Intronic
TCONS_00106529	XLOC_021236	scaffold_343:219137-220984(+)	Splice junction overlap
TCONS_00106537	XLOC_021239	scaffold_343:244318-252519(+)	Intergenic
TCONS_00106546	XLOC_021249	scaffold_343:190768-192948(-)	Intronic
TCONS_00106716	XLOC_021306	scaffold_345:18929-20082(+)	Intergenic	TCONS_00009532
TCONS_00106730	XLOC_021316	scaffold_345:14752-16359(-)	Unclassified	TCONS_00030232
TCONS_00106859	XLOC_021347	scaffold_346:33277-42646(-)	Exonic overlap (+)
TCONS_00106863	XLOC_021349	scaffold_346:112249-114767(-)	Exonic overlap (+)
TCONS_00106864	XLOC_021349	scaffold_346:112510-114767(-)	Exonic overlap (+)
TCONS_00106934	XLOC_021348	scaffold_346:109004-109661(-)	Intergenic
TCONS_00107094	XLOC_021385	scaffold_347:111435-134615(-)	Intergenic
TCONS_00107155	XLOC_021372	scaffold_347:42037-42635(+)	Intronic overlap (-)	TCONS_00030304
TCONS_00107197	XLOC_021391	scaffold_347:389393-392678(-)	Unclassified	TCONS_00030342		lincRNA_2624
TCONS_00107228	XLOC_021389	scaffold_347:329697-341667(-)	Unclassified
TCONS_00107400	XLOC_021424	scaffold_348:198461-198935(+)	Intergenic
TCONS_00107486	XLOC_021447	scaffold_349:145179-148813(+)	Unclassified
TCONS_00107487	XLOC_021447	scaffold_349:145179-148813(+)	Unclassified	TCONS_00030414
TCONS_00107488	XLOC_021447	scaffold_349:145400-147503(+)	Unclassified
TCONS_00107513	XLOC_021447	scaffold_349:145179-148813(+)	Unclassified
TCONS_00107514	XLOC_021452	scaffold_349:312183-342354(-)	Unclassified		TCONS_00052363
TCONS_00107518	XLOC_021447	scaffold_349:145175-148510(+)	Intergenic
TCONS_00107519	XLOC_021447	scaffold_349:145408-148510(+)	Intergenic
TCONS_00107528	XLOC_021481	scaffold_35:8723-9783(+)	Unclassified
TCONS_00107583	XLOC_021497	scaffold_35:474667-475949(+)	Unclassified		TCONS_00018792
TCONS_00107635	XLOC_021517	scaffold_35:166640-174068(-)	Intergenic
TCONS_00107638	XLOC_021518	scaffold_35:274834-276494(-)	Unclassified	TCONS_00030568
TCONS_00107745	XLOC_021503	scaffold_35:569524-588958(+)	Exonic overlap (+)	TCONS_00032501
TCONS_00107934	XLOC_021501	scaffold_35:527180-528546(+)	Splice junction overlap
TCONS_00107950	XLOC_021530	scaffold_35:624426-624936(-)	Exonic overlap (-)	TCONS_00030540
TCONS_00108012	XLOC_021493	scaffold_35:365589-366030(+)	Splice junction overlap
TCONS_00108035	XLOC_021521	scaffold_35:443857-447180(-)	Exonic overlap (+)
TCONS_00108113	XLOC_021492	scaffold_35:293113-297061(+)	Intergenic		TCONS_00018752
TCONS_00108131	XLOC_021517	scaffold_35:200174-214083(-)	Exonic overlap (+)
TCONS_00108135	XLOC_021521	scaffold_35:445734-447178(-)	Intergenic			lincRNA_1089
TCONS_00108140	XLOC_021532	scaffold_35:701999-704218(-)	Intergenic	TCONS_00030545		lincRNA_1092
TCONS_00108206	XLOC_021602	scaffold_350:29409-29793(+)	Exonic overlap (-)
TCONS_00108305	XLOC_021632	scaffold_351:254643-255995(+)	Unclassified	TCONS_00030641
TCONS_00108359	XLOC_021631	scaffold_351:253533-260419(+)	Unclassified
TCONS_00108411	XLOC_021665	scaffold_352:64447-112960(-)	Exonic overlap (-)		TCONS_00040598
TCONS_00108437	XLOC_021675	scaffold_352:288828-307293(-)	Intergenic	TCONS_00030699
TCONS_00108462	XLOC_021664	scaffold_352:20348-22339(-)	Unclassified		TCONS_00040594
TCONS_00108578	XLOC_021662	scaffold_352:332227-335237(+)	Intronic	TCONS_00030655
TCONS_00108609	XLOC_021676	scaffold_352:524476-525241(-)	Intergenic
TCONS_00108629	XLOC_021707	scaffold_353:94312-102748(+)	Exonic overlap (-)
TCONS_00108635	XLOC_021709	scaffold_353:138871-142871(+)	Unclassified
TCONS_00108671	XLOC_021707	scaffold_353:94282-102747(+)	Exonic overlap (-)
TCONS_00108682	XLOC_021712	scaffold_353:56647-56995(-)	Splice junction overlap
TCONS_00108760	XLOC_021707	scaffold_353:94106-102749(+)	Exonic overlap (-)		TCONS_00054532
TCONS_00108764	XLOC_021713	scaffold_353:94331-103966(-)	Exonic overlap (+)
TCONS_00109118	XLOC_021774	scaffold_355:348408-349393(+)	Splice junction overlap	TCONS_00019764
TCONS_00109160	XLOC_021767	scaffold_355:142038-144173(+)	Splice junction overlap
TCONS_00109209	XLOC_021783	scaffold_355:372931-374580(-)	Exonic overlap (-)
TCONS_00109508	XLOC_021852	scaffold_357:219002-221449(+)	Intergenic
TCONS_00109509	XLOC_021852	scaffold_357:219149-221449(+)	Intergenic
TCONS_00109510	XLOC_021852	scaffold_357:219206-221449(+)	Unclassified
TCONS_00109607	XLOC_021874	scaffold_357:505772-507746(-)	Intergenic
TCONS_00109617	XLOC_021861	scaffold_357:14521-15244(-)	Intronic		TCONS_00054626
TCONS_00109642	XLOC_021911	scaffold_358:283673-284265(+)	Unclassified
TCONS_00109729	XLOC_021907	scaffold_358:128818-130435(+)	Intronic	TCONS_00030964	TCONS_00002696
TCONS_00109748	XLOC_021908	scaffold_358:157408-221928(+)	Splice junction overlap
TCONS_00109750	XLOC_021908	scaffold_358:157906-221928(+)	Splice junction overlap
TCONS_00109808	XLOC_021949	scaffold_359:312085-313157(+)	Unclassified
TCONS_00109817	XLOC_021955	scaffold_359:229179-237615(-)	Unclassified
TCONS_00109833	XLOC_021943	scaffold_359:5390-14213(+)	Intergenic		TCONS_00059992
TCONS_00109842	XLOC_021955	scaffold_359:229137-236512(-)	Unclassified	TCONS_00031023
TCONS_00109843	XLOC_021956	scaffold_359:251068-254367(-)	Splice junction overlap
TCONS_00109849	XLOC_021955	scaffold_359:229141-235384(-)	Unclassified
TCONS_00109850	XLOC_021955	scaffold_359:229141-237608(-)	Unclassified
TCONS_00109856	XLOC_021955	scaffold_359:232389-240856(-)	Intergenic
TCONS_00109889	XLOC_021955	scaffold_359:236888-240963(-)	Intergenic
TCONS_00109965	XLOC_021992	scaffold_36:446857-475579(+)	Exonic overlap (+)	TCONS_00031072	TCONS_00013357
TCONS_00110129	XLOC_022008	scaffold_36:1336302-1339275(+)	Splice junction overlap
TCONS_00110193	XLOC_022008	scaffold_36:1336903-1339326(+)	Splice junction overlap	TCONS_00048748
TCONS_00110249	XLOC_022027	scaffold_36:884536-888956(-)	Splice junction overlap
TCONS_00110366	XLOC_022027	scaffold_36:884536-888956(-)	Unclassified
TCONS_00110656	XLOC_022096	scaffold_360:126050-127128(+)	Intronic
TCONS_00110865	XLOC_022126	scaffold_361:162179-162518(-)	Unclassified
TCONS_00110908	XLOC_022163	scaffold_362:39137-40673(-)	Intergenic
TCONS_00111021	XLOC_022153	scaffold_362:75365-77594(+)	Splice junction overlap
TCONS_00111044	XLOC_022153	scaffold_362:44914-45710(+)	Unclassified
TCONS_00111154	XLOC_022163	scaffold_362:43752-44089(-)	Splice junction overlap
TCONS_00111159	XLOC_022154	scaffold_362:106902-107554(+)	Splice junction overlap
TCONS_00111201	XLOC_022214	scaffold_363:75109-76226(-)	Intronic
TCONS_00111203	XLOC_022215	scaffold_363:87644-91539(-)	Exonic overlap (-)
TCONS_00111430	XLOC_022254	scaffold_364:259738-260860(-)	Unclassified	TCONS_00027542
TCONS_00111587	XLOC_022288	scaffold_365:297883-298630(+)	Intergenic
TCONS_00111727	XLOC_022302	scaffold_366:133698-135644(+)	Unclassified	TCONS_00031525	TCONS_00054835
TCONS_00111842	XLOC_022308	scaffold_366:263362-265320(+)	Intronic
TCONS_00111888	XLOC_022305	scaffold_366:177117-180235(+)	Intronic
TCONS_00111889	XLOC_022305	scaffold_366:177117-180235(+)	Intronic
TCONS_00111913	XLOC_022351	scaffold_367:93967-101960(-)	Exonic overlap (+)
TCONS_00111949	XLOC_022345	scaffold_367:257251-259354(+)	Splice junction overlap
TCONS_00111956	XLOC_022345	scaffold_367:257049-259291(+)	Splice junction overlap
TCONS_00111963	XLOC_022345	scaffold_367:257147-259286(+)	Splice junction overlap
TCONS_00111987	XLOC_022350	scaffold_367:70492-73148(-)	Intronic	TCONS_00052093
TCONS_00111992	XLOC_022348	scaffold_367:296671-302012(+)	Intergenic			lincRNA_3073
TCONS_00112119	XLOC_022370	scaffold_368:1417-2141(-)	Intergenic
TCONS_00112129	XLOC_022397	scaffold_369:159877-160819(+)	Exonic overlap (-)	TCONS_00031655
TCONS_00112185	XLOC_022397	scaffold_369:160505-160816(+)	Exonic overlap (-)
TCONS_00112191	XLOC_022403	scaffold_369:158507-159238(-)	Intergenic			lincRNA_2640
TCONS_00112370	XLOC_022435	scaffold_37:697239-697580(+)	Unclassified
TCONS_00112382	XLOC_022440	scaffold_37:819251-821106(+)	Unclassified	TCONS_00031807
TCONS_00112508	XLOC_022442	scaffold_37:863634-867794(+)	Exonic overlap (+)	TCONS_00013414
TCONS_00112644	XLOC_022452	scaffold_37:322284-323318(-)	Splice junction overlap
TCONS_00112735	XLOC_022435	scaffold_37:693313-697580(+)	Intergenic
TCONS_00112786	XLOC_022524	scaffold_370:79281-80522(+)	Intergenic
TCONS_00112788	XLOC_022525	scaffold_370:81968-82517(+)	Unclassified
TCONS_00112795	XLOC_022526	scaffold_370:222928-223951(+)	Exonic overlap (+)		TCONS_00054720
TCONS_00112798	XLOC_022526	scaffold_370:222427-223950(+)	Exonic overlap (+)
TCONS_00112910	XLOC_022578	scaffold_372:436517-567282(+)	Unclassified	TCONS_00031904	TCONS_00041699	lincRNA_2368
TCONS_00112920	XLOC_022580	scaffold_372:153414-163314(-)	Unclassified
TCONS_00112921	XLOC_022580	scaffold_372:153414-186395(-)	Unclassified			lincRNA_2361
TCONS_00112978	XLOC_022578	scaffold_372:436663-557382(+)	Intergenic
TCONS_00113013	XLOC_022580	scaffold_372:153413-186290(-)	Exonic overlap (+)
TCONS_00113033	XLOC_022578	scaffold_372:436549-567215(+)	Intergenic	TCONS_00031906		lincRNA_2368
TCONS_00113039	XLOC_022586	scaffold_372:350837-355396(-)	Unclassified	TCONS_00042625
TCONS_00113060	XLOC_022578	scaffold_372:436546-477705(+)	Intergenic	TCONS_00031905	TCONS_00041698	lincRNA_2368
TCONS_00113066	XLOC_022581	scaffold_372:240510-244902(-)	Splice junction overlap
TCONS_00113067	XLOC_022581	scaffold_372:240524-245037(-)	Splice junction overlap
TCONS_00113068	XLOC_022581	scaffold_372:240510-244902(-)	Splice junction overlap		TCONS_00041731
TCONS_00113069	XLOC_022581	scaffold_372:240524-245037(-)	Splice junction overlap
TCONS_00113083	XLOC_022574	scaffold_372:226880-234158(+)	Exonic overlap (+)
TCONS_00113085	XLOC_022578	scaffold_372:436540-557388(+)	Intergenic
TCONS_00113125	XLOC_022581	scaffold_372:240547-244572(-)	Splice junction overlap
TCONS_00113138	XLOC_022581	scaffold_372:240524-245037(-)	Splice junction overlap
TCONS_00113374	XLOC_022653	scaffold_374:275026-292135(-)	Exonic overlap (+)
TCONS_00113437	XLOC_022648	scaffold_374:139206-140737(-)	Unclassified
TCONS_00113585	XLOC_022669	scaffold_375:84334-85828(+)	Intronic		TCONS_00055402
TCONS_00113593	XLOC_022672	scaffold_375:264873-287098(-)	Unclassified
TCONS_00113719	XLOC_022710	scaffold_376:241281-254831(-)	Splice junction overlap
TCONS_00113720	XLOC_022710	scaffold_376:251222-254831(-)	Splice junction overlap
TCONS_00113803	XLOC_022698	scaffold_376:62942-63450(+)	Splice junction overlap
TCONS_00113833	XLOC_022738	scaffold_377:169964-184745(+)	Intergenic
TCONS_00113851	XLOC_022746	scaffold_377:156997-166455(-)	Exonic overlap (+)
TCONS_00113899	XLOC_022738	scaffold_377:169909-184742(+)	Unclassified
TCONS_00113964	XLOC_022745	scaffold_377:132011-135743(-)	Splice junction overlap
TCONS_00114174	XLOC_022778	scaffold_378:258442-275562(+)	Intergenic	TCONS_00032246		lincRNA_3080
TCONS_00114183	XLOC_022800	scaffold_379:45308-49149(+)	Splice junction overlap
TCONS_00114245	XLOC_022818	scaffold_379:287146-287552(-)	Exonic overlap (+)
TCONS_00114314	XLOC_022818	scaffold_379:287123-287528(-)	Exonic overlap (+)
TCONS_00114357	XLOC_022818	scaffold_379:287210-287528(-)	Exonic overlap (+)
TCONS_00114380	XLOC_022834	scaffold_38:20158-21432(+)	Intergenic	TCONS_00032315
TCONS_00114394	XLOC_022845	scaffold_38:465966-466901(+)	Intronic
TCONS_00114423	XLOC_022858	scaffold_38:1008191-1008959(+)	Intergenic	TCONS_00032492		lincRNA_1034
TCONS_00114428	XLOC_022861	scaffold_38:1134929-1135540(+)	Exonic overlap (+)
TCONS_00114442	XLOC_022873	scaffold_38:80586-83012(-)	Splice junction overlap
TCONS_00114443	XLOC_022874	scaffold_38:84160-86575(-)	Exonic overlap (+)
TCONS_00114444	XLOC_022875	scaffold_38:88020-90698(-)	Intronic
TCONS_00114445	XLOC_022875	scaffold_38:89058-90705(-)	Intronic
TCONS_00114471	XLOC_022882	scaffold_38:495559-497116(-)	Intronic
TCONS_00114502	XLOC_022892	scaffold_38:724515-726200(-)	Splice junction overlap
TCONS_00114545	XLOC_022900	scaffold_38:1264349-1264771(-)	Intergenic		TCONS_00067742
TCONS_00114675	XLOC_022849	scaffold_38:536971-543692(+)	Unclassified	TCONS_00032479		lincRNA_1029
TCONS_00114699	XLOC_022890	scaffold_38:681676-682349(-)	Splice junction overlap
TCONS_00114726	XLOC_022853	scaffold_38:609822-614644(+)	Unclassified
TCONS_00114733	XLOC_022873	scaffold_38:79981-83219(-)	Splice junction overlap
TCONS_00114748	XLOC_022887	scaffold_38:605266-613895(-)	Exonic overlap (+)
TCONS_00114867	XLOC_022882	scaffold_38:495559-497116(-)	Intronic
TCONS_00115193	XLOC_022837	scaffold_38:34421-34930(+)	Exonic overlap (+)	TCONS_00032461
TCONS_00115360	XLOC_023005	scaffold_381:87421-144746(+)	Exonic overlap (-)			lincRNA_3090
TCONS_00115375	XLOC_023009	scaffold_381:25911-27711(-)	Exonic overlap (+)
TCONS_00115385	XLOC_023005	scaffold_381:87493-197863(+)	Exonic overlap (+)
TCONS_00115422	XLOC_023007	scaffold_381:272148-273387(+)	Splice junction overlap
TCONS_00115465	XLOC_023005	scaffold_381:87550-198147(+)	Exonic overlap (+)
TCONS_00115496	XLOC_023004	scaffold_381:44827-52699(+)	Intronic
TCONS_00115498	XLOC_023004	scaffold_381:51179-52699(+)	Intronic		TCONS_00009088
TCONS_00115558	XLOC_023039	scaffold_382:231509-232446(-)	Intergenic	TCONS_00010227		lincRNA_2110
TCONS_00115600	XLOC_023039	scaffold_382:231529-232523(-)	Intergenic
TCONS_00115640	XLOC_023037	scaffold_382:133062-139714(-)	Splice junction overlap		TCONS_00049130
TCONS_00115675	XLOC_023038	scaffold_382:168204-168701(-)	Intergenic
TCONS_00115874	XLOC_023075	scaffold_383:269129-281972(+)	Exonic overlap (-)
TCONS_00116246	XLOC_023132	scaffold_385:277052-278315(+)	Intergenic	TCONS_00032746	TCONS_00053664
TCONS_00116251	XLOC_023130	scaffold_385:168510-182975(+)	Intergenic
TCONS_00116255	XLOC_023139	scaffold_385:257186-259327(-)	Unclassified			lincRNA_3002
TCONS_00116270	XLOC_023132	scaffold_385:276056-278234(+)	Intergenic
TCONS_00116280	XLOC_023140	scaffold_385:314944-315725(-)	Intronic
TCONS_00116366	XLOC_023154	scaffold_386:95269-100339(+)	Exonic overlap (+)
TCONS_00116503	XLOC_023186	scaffold_387:240536-244657(+)	Splice junction overlap	TCONS_00020954
TCONS_00116595	XLOC_023231	scaffold_388:79247-81700(-)	Exonic overlap (-)	TCONS_00032904
TCONS_00116802	XLOC_023256	scaffold_389:246800-250665(+)	Intronic	TCONS_00032932
TCONS_00116909	XLOC_023318	scaffold_39:665658-669572(-)	Intergenic
TCONS_00117050	XLOC_023312	scaffold_39:423307-424833(-)	Unclassified
TCONS_00117205	XLOC_023313	scaffold_39:448193-448647(-)	Intronic
TCONS_00117282	XLOC_023319	scaffold_39:837546-851651(-)	Exonic overlap (+)
TCONS_00117286	XLOC_023324	scaffold_39:1016565-1017910(-)	Unclassified
TCONS_00117391	XLOC_023302	scaffold_39:46569-48165(-)	Intergenic
TCONS_00117392	XLOC_023302	scaffold_39:46569-48165(-)	Intergenic
TCONS_00117393	XLOC_023302	scaffold_39:46569-48166(-)	Intergenic	TCONS_00031827
TCONS_00117413	XLOC_023321	scaffold_39:909497-910785(-)	Exonic overlap (+)
TCONS_00117464	XLOC_023398	scaffold_390:409818-418212(+)	Unclassified		TCONS_00043388
TCONS_00117476	XLOC_023400	scaffold_390:93531-95413(-)	Exonic overlap (+)
TCONS_00117482	XLOC_023401	scaffold_390:213041-228405(-)	Exonic overlap (+)			lincRNA_2460
TCONS_00117495	XLOC_023407	scaffold_390:384822-387380(-)	Unclassified		TCONS_00043424
TCONS_00117610	XLOC_023398	scaffold_390:409821-417964(+)	Intergenic
TCONS_00117754	XLOC_023453	scaffold_391:172408-174727(+)	Intergenic	TCONS_00033200
TCONS_00117761	XLOC_023455	scaffold_391:265702-267321(+)	Intergenic			lincRNA_2865
TCONS_00117764	XLOC_023458	scaffold_391:346169-378885(+)	Exonic overlap (+)
TCONS_00117765	XLOC_023459	scaffold_391:2401-7147(-)	Splice junction overlap	TCONS_00033174
TCONS_00117770	XLOC_023461	scaffold_391:270239-271429(-)	Splice junction overlap
TCONS_00117785	XLOC_023458	scaffold_391:346169-378885(+)	Exonic overlap (+)
TCONS_00117800	XLOC_023455	scaffold_391:265305-266882(+)	Intergenic
TCONS_00117806	XLOC_023453	scaffold_391:173034-174838(+)	Unclassified	TCONS_00033201		lincRNA_2863
TCONS_00117818	XLOC_023462	scaffold_391:327620-330953(-)	Splice junction overlap
TCONS_00117831	XLOC_023463	scaffold_391:331621-333575(-)	Intronic	TCONS_00033191
TCONS_00117843	XLOC_023459	scaffold_391:6602-8091(-)	Splice junction overlap
TCONS_00117976	XLOC_023512	scaffold_393:266039-268069(-)	Unclassified
TCONS_00118096	XLOC_023510	scaffold_393:202122-203134(-)	Intronic
TCONS_00118170	XLOC_023530	scaffold_394:160927-162477(+)	Unclassified
TCONS_00118191	XLOC_023546	scaffold_394:162242-162884(-)	Intergenic
TCONS_00118208	XLOC_023539	scaffold_394:255029-255715(+)	Unclassified
TCONS_00118218	XLOC_023533	scaffold_394:192785-196113(+)	Splice junction overlap
TCONS_00118237	XLOC_023541	scaffold_394:267910-269852(+)	Splice junction overlap
TCONS_00118243	XLOC_023530	scaffold_394:156656-162426(+)	Intergenic
TCONS_00118254	XLOC_023533	scaffold_394:192624-197630(+)	Splice junction overlap
TCONS_00118255	XLOC_023533	scaffold_394:194242-197630(+)	Splice junction overlap		TCONS_00056035
TCONS_00118429	XLOC_023595	scaffold_396:115807-135236(-)	Unclassified			lincRNA_3154
[truncated: 1,325 more rows]
