# Supplementary material for: Genome-wide identification of long non-coding RNA genes and their association with insecticide resistance and metamorphosis in diamondback moth, Plutella xylostella
Source: Sci Rep. 2017 Nov 20;7:15870. doi: 10.1038/s41598-017-16057-2 (PMC5696462; doi:10.1038/s41598-017-16057-2)
Supplement: Supplementary file 11 — Dataset 10 [file 41598_2017_16057_MOESM11_ESM.xlsx]

## Sheet: FR
LncRNA transcript id	Gene_id	Locus	Susceptible strain (FPKM)	FR strain (FPKM)	Fold change	p_value	q_value	Differentially-expressed lncRNA reported by Etebari et al (Scientific Reports)
TCONS_00000085	XLOC_000034	scaffold_1:1124405-1126251	0	77.688	∞	0.0004	0.0139008
TCONS_00000559	XLOC_000031	scaffold_1:1074938-1075742	0	565.318	∞	5e-05	0.00291232
TCONS_00000597	XLOC_000059	scaffold_1:371178-372461	0	1421.47	∞	5e-05	0.00291232
TCONS_00001815	XLOC_000289	scaffold_10:2182200-2257239	0	36.4231	∞	0.00155	0.04595
TCONS_00002862	XLOC_000548	scaffold_101:630132-639240	0	17.1595	∞	0.0003	0.0114346
TCONS_00004014	XLOC_000819	scaffold_103:713764-715753	0	193.103	∞	5e-05	0.00291232
TCONS_00005755	XLOC_001135	scaffold_106:1168656-1169250	99.9745	0	-∞	0.00065	0.0207573
TCONS_00008848	XLOC_001741	scaffold_11:597364-597801	0	159.547	∞	0.00025	0.0102873
TCONS_00010013	XLOC_002005	scaffold_1105:10689-11760	0	141.087	∞	5e-05	0.00291232
TCONS_00010400	XLOC_002076	scaffold_1114:5428-6112	0	2049.63	∞	5e-05	0.00291232
TCONS_00014403	XLOC_002807	scaffold_119:340753-343387	19.6492	0	-∞	0.00015	0.00704915
TCONS_00014440	XLOC_002831	scaffold_119:947252-950849	375.319	0	-∞	0.0003	0.0114346
TCONS_00015890	XLOC_003194	scaffold_121:266198-278912	147.335	0	-∞	5e-05	0.00291232
TCONS_00016875	XLOC_003390	scaffold_123:473925-475181	0	398.845	∞	0.0004	0.0139008
TCONS_00017182	XLOC_003471	scaffold_124:373408-373864	0	209.295	∞	0.00025	0.0102873
TCONS_00020724	XLOC_004165	scaffold_130:1296886-1298034	0	294.433	∞	5e-05	0.00291232
TCONS_00020726	XLOC_004167	scaffold_130:1299207-1300000	0	138.388	∞	0.00095	0.0287819
TCONS_00021231	XLOC_004119	scaffold_130:435539-436263	0	125.83	∞	0.0001	0.00516937
TCONS_00021324	XLOC_004280	scaffold_131:362302-363553	0	284.498	∞	5e-05	0.00291232
TCONS_00021475	XLOC_004282	scaffold_131:387151-389144	0	229.921	∞	0.0016	0.0470947
TCONS_00025082	XLOC_005004	scaffold_139:153019-154760	0	91.7833	∞	5e-05	0.00291232
TCONS_00025865	XLOC_005133	scaffold_14:3019958-3025004	0	412.026	∞	0.00025	0.0102873
TCONS_00026308	XLOC_005214	scaffold_14:3073531-3074795	0	93.0858	∞	5e-05	0.00291232
TCONS_00026768	XLOC_005212	scaffold_14:3043900-3045161	0	83.1614	∞	5e-05	0.00291232
TCONS_00027535	XLOC_005436	scaffold_140:204732-205872	0	63.9169	∞	0.00095	0.0287819
TCONS_00028882	XLOC_005844	scaffold_144:753616-754424	0	803.161	∞	0.0003	0.0114346
TCONS_00030290	XLOC_006246	scaffold_148:1500328-1503592	3582.05	78.2262	-5.51699	0.0016	0.0470947	lincRNA_442
TCONS_00030940	XLOC_006184	scaffold_148:709898-717142	2094.95	0	-∞	0.00015	0.00704915
TCONS_00032678	XLOC_006542	scaffold_15:2302673-2303490	0	4366.58	∞	5e-05	0.00291232
TCONS_00037201	XLOC_007511	scaffold_16:3070121-3071351	0	41.9138	∞	0.00025	0.0102873	lincRNA_27
TCONS_00040563	XLOC_008344	scaffold_164:39429-47832	0	6508.26	∞	5e-05	0.00291232
TCONS_00040790	XLOC_008340	scaffold_164:543662-544644	0	73.7254	∞	0.0004	0.0139008
TCONS_00042213	XLOC_008613	scaffold_167:598382-614784	837.871	29.4536	-4.83021	0.0009	0.0279846	lincRNA_396
TCONS_00042580	XLOC_008719	scaffold_1686:1330-1951	0	5363.96	∞	5e-05	0.00291232
TCONS_00042878	XLOC_008825	scaffold_17:1529773-1530757	0	898.154	∞	5e-05	0.00291232
TCONS_00043845	XLOC_009035	scaffold_170:52429-53537	0	374.648	∞	0.00015	0.00704915
TCONS_00044631	XLOC_009256	scaffold_173:667504-673189	0	369.593	∞	0.0003	0.0114346
TCONS_00048543	XLOC_009960	scaffold_180:135574-137046	636.656	22075.1	5.11576	0.00115	0.0344625
TCONS_00049136	XLOC_010076	scaffold_182:412471-414055	0	296.117	∞	5e-05	0.00291232
TCONS_00049473	XLOC_010186	scaffold_184:425086-426154	390.226	0	-∞	5e-05	0.00291232
TCONS_00050518	XLOC_010324	scaffold_186:800211-801561	0	68.8143	∞	0.00095	0.0287819
TCONS_00052551	XLOC_010665	scaffold_19:1073253-1073858	19301.5	0	-∞	5e-05	0.00291232
TCONS_00053380	XLOC_010874	scaffold_191:713368-714114	0	198.594	∞	5e-05	0.00291232
TCONS_00054408	XLOC_011048	scaffold_194:164428-166170	0	65.1761	∞	0.0003	0.0114346
TCONS_00054701	XLOC_011083	scaffold_195:23623-26699	0	975.134	∞	5e-05	0.00291232
TCONS_00056089	XLOC_011421	scaffold_2:393655-396603	21.2443	624.866	4.8784	0.001	0.0301861
TCONS_00056137	XLOC_011445	scaffold_2:1445980-1482727	0	617.296	∞	5e-05	0.00291232
TCONS_00056265	XLOC_011422	scaffold_2:419414-420699	0	2940.96	∞	5e-05	0.00291232
TCONS_00059407	XLOC_012048	scaffold_205:341887-348770	172.722	0	-∞	0.00035	0.0125318
TCONS_00062025	XLOC_012445	scaffold_21:838123-839049	5728.13	226.171	-4.66258	0.00055	0.0185676
TCONS_00062829	XLOC_012669	scaffold_211:222364-223071	0	142.188	∞	0.00095	0.0287819
TCONS_00062836	XLOC_012677	scaffold_211:582936-583677	0	1091.23	∞	0.00035	0.0125318
TCONS_00064235	XLOC_012977	scaffold_216:526449-527433	0	231.573	∞	5e-05	0.00291232
TCONS_00069185	XLOC_013831	scaffold_23:1135648-1136941	0	66.9533	∞	5e-05	0.00291232
TCONS_00069582	XLOC_013970	scaffold_230:262667-263365	0	1306.61	∞	0.0004	0.0139008
TCONS_00070154	XLOC_014039	scaffold_232:53407-60374	30.2778	0	-∞	0.0007	0.0220981
TCONS_00073140	XLOC_014709	scaffold_241:287672-288851	176.335	0	-∞	0.00065	0.0207573
TCONS_00074276	XLOC_014864	scaffold_245:178883-180231	43.0191	0	-∞	0.00015	0.00704915
TCONS_00078225	XLOC_015691	scaffold_258:327548-329429	0	391.407	∞	0.0001	0.00516937
TCONS_00080693	XLOC_016223	scaffold_265:417983-418837	0	2234.61	∞	5e-05	0.00291232
TCONS_00083386	XLOC_016708	scaffold_273:166589-188769	83.523	0	-∞	0.0006	0.0197713
TCONS_00083388	XLOC_016709	scaffold_273:166589-188769	68.0177	0	-∞	0.00025	0.0102873	lincRNA_2769
TCONS_00083390	XLOC_016710	scaffold_273:189538-210008	2153.53	0	-∞	0.00065	0.0207573
TCONS_00084470	XLOC_016949	scaffold_277:84343-86133	204.703	0	-∞	5e-05	0.00291232
TCONS_00089854	XLOC_018020	scaffold_294:393960-395302	0	12536.8	∞	5e-05	0.00291232
TCONS_00092615	XLOC_018479	scaffold_30:1314733-1317209	0	423.038	∞	5e-05	0.00291232
TCONS_00093715	XLOC_018706	scaffold_301:171248-175644	0	132.733	∞	0.00025	0.0102873
TCONS_00093925	XLOC_018753	scaffold_302:284956-390867	0	234.718	∞	5e-05	0.00291232	lincRNA_2847
TCONS_00094135	XLOC_018750	scaffold_302:183820-184863	0	849.381	∞	5e-05	0.00291232
TCONS_00094227	XLOC_018791	scaffold_303:285092-286987	0	5328.72	∞	5e-05	0.00291232
TCONS_00100797	XLOC_020160	scaffold_323:71081-71877	0	92.8032	∞	0.0004	0.0139008
TCONS_00102429	XLOC_020493	scaffold_33:195605-196446	0	10063.6	∞	5e-05	0.00291232
TCONS_00104941	XLOC_020967	scaffold_338:188453-192384	22.7152	0	-∞	0.00095	0.0287819
TCONS_00105564	XLOC_021054	scaffold_34:1017996-1043495	0	3456.09	∞	5e-05	0.00291232
TCONS_00106455	XLOC_021253	scaffold_343:253325-254519	99.4285	43824.1	8.78385	0.00055	0.0185676
TCONS_00106537	XLOC_021239	scaffold_343:244317-252519	0	670.24	∞	0.00095	0.0287819
TCONS_00107400	XLOC_021424	scaffold_348:198460-198935	3871.23	0	-∞	5e-05	0.00291232
TCONS_00107528	XLOC_021481	scaffold_35:8722-9783	0	1086.13	∞	5e-05	0.00291232
TCONS_00108012	XLOC_021493	scaffold_35:365588-366030	0	984.055	∞	0.00025	0.0102873
TCONS_00108682	XLOC_021712	scaffold_353:56646-56995	0	10462.5	∞	5e-05	0.00291232
TCONS_00109642	XLOC_021911	scaffold_358:283672-284265	0	316.95	∞	5e-05	0.00291232
TCONS_00110865	XLOC_022126	scaffold_361:162178-162518	0	2089.38	∞	5e-05	0.00291232
TCONS_00111159	XLOC_022154	scaffold_362:106901-107554	0	3222.97	∞	5e-05	0.00291232
TCONS_00111201	XLOC_022214	scaffold_363:75108-76226	0	64.6218	∞	0.00025	0.0102873
TCONS_00112798	XLOC_022526	scaffold_370:222426-223951	0	266.03	∞	5e-05	0.00291232
TCONS_00113803	XLOC_022698	scaffold_376:62941-63450	0	579.959	∞	0.00015	0.00704915
TCONS_00114183	XLOC_022800	scaffold_379:45307-49149	0	3271.92	∞	5e-05	0.00291232
TCONS_00117286	XLOC_023324	scaffold_39:1016564-1017910	0	28.192	∞	0.00035	0.0125318
TCONS_00118208	XLOC_023539	scaffold_394:255028-255715	0	482.513	∞	5e-05	0.00291232
TCONS_00118441	XLOC_023590	scaffold_396:270577-272710	49.7229	0	-∞	5e-05	0.00291232
TCONS_00118896	XLOC_023688	scaffold_4:542906-544586	0	117.359	∞	5e-05	0.00291232
TCONS_00118970	XLOC_023733	scaffold_4:676553-677265	0	715.8	∞	5e-05	0.00291232
TCONS_00118977	XLOC_023739	scaffold_4:722123-722783	0	4625.66	∞	5e-05	0.00291232
TCONS_00119632	XLOC_023708	scaffold_4:1273961-1275162	0	886.315	∞	5e-05	0.00291232
TCONS_00120815	XLOC_024118	scaffold_404:328647-330095	0	77.7475	∞	0.00025	0.0102873
TCONS_00121194	XLOC_024184	scaffold_406:102655-112701	0	225.169	∞	0.00015	0.00704915
TCONS_00121773	XLOC_024304	scaffold_41:703781-707372	477.881	0	-∞	5e-05	0.00291232
TCONS_00125969	XLOC_025142	scaffold_43:622369-623411	0	663.483	∞	5e-05	0.00291232
TCONS_00126357	XLOC_025155	scaffold_43:959763-969710	0	898.425	∞	5e-05	0.00291232
TCONS_00126403	XLOC_025131	scaffold_43:127215-128637	0	82.5011	∞	0.00015	0.00704915
TCONS_00129127	XLOC_025841	scaffold_443:229374-238603	0	487.38	∞	0.0001	0.00516937
TCONS_00129575	XLOC_025903	scaffold_445:237293-238355	0	1151.02	∞	5e-05	0.00291232
TCONS_00130332	XLOC_026068	scaffold_45:188021-236106	0	2664.49	∞	5e-05	0.00291232
TCONS_00130531	XLOC_026030	scaffold_45:172978-174805	13.6726	5608.05	8.68007	0.00025	0.0102873
TCONS_00133434	XLOC_026708	scaffold_468:129055-136541	0	245.762	∞	5e-05	0.00291232
TCONS_00135614	XLOC_027097	scaffold_478:199728-200401	0	352.636	∞	0.00025	0.0102873
TCONS_00142853	XLOC_028509	scaffold_508:2-1014	88.6721	0	-∞	0.00045	0.015573
TCONS_00143081	XLOC_028581	scaffold_51:1587603-1589007	0	107.171	∞	5e-05	0.00291232
TCONS_00143296	XLOC_028656	scaffold_51:2157798-2159237	0	950.449	∞	5e-05	0.00291232
TCONS_00145641	XLOC_029031	scaffold_52:1324683-1325330	0	176.757	∞	5e-05	0.00291232	lincRNA_3664
TCONS_00147402	XLOC_029348	scaffold_528:147594-148211	596.872	0	-∞	0.0007	0.0220981
TCONS_00150357	XLOC_029917	scaffold_541:13774-14493	0	3446.81	∞	5e-05	0.00291232
TCONS_00152478	XLOC_030369	scaffold_56:542441-557885	0	159.167	∞	5e-05	0.00291232
TCONS_00153533	XLOC_030562	scaffold_567:120052-121478	47.2672	43648	9.85086	0.0005	0.0172313
TCONS_00153966	XLOC_030629	scaffold_57:183511-186200	0	380.27	∞	0.00025	0.0102873
TCONS_00158870	XLOC_031418	scaffold_6:1628906-1629492	0	860.276	∞	0.00035	0.0125318
TCONS_00159295	XLOC_031563	scaffold_60:106569-107750	0	169.581	∞	5e-05	0.00291232
TCONS_00161065	XLOC_031939	scaffold_617:38988-40191	0	2876.07	∞	5e-05	0.00291232
TCONS_00161111	XLOC_031947	scaffold_617:102482-102859	0	1223.89	∞	5e-05	0.00291232
TCONS_00162460	XLOC_032265	scaffold_629:53052-53730	0	198.045	∞	0.0004	0.0139008
TCONS_00162837	XLOC_032302	scaffold_63:779209-782296	763.649	23.8969	-4.99802	0.0011	0.033084
TCONS_00163772	XLOC_032592	scaffold_640:74510-74949	0	69458.7	∞	5e-05	0.00291232
TCONS_00163999	XLOC_032627	scaffold_642:87022-88139	0	3826.73	∞	5e-05	0.00291232
TCONS_00164088	XLOC_032644	scaffold_643:101447-102332	196.649	5818.19	4.88688	0.00155	0.04595
TCONS_00165264	XLOC_032911	scaffold_651:44500-45274	0	15792.6	∞	5e-05	0.00291232	lincRNA_3576
TCONS_00165405	XLOC_032932	scaffold_654:103077-104340	17969.6	0	-∞	5e-05	0.00291232
TCONS_00167784	XLOC_033337	scaffold_67:1033153-1034851	53670.6	0	-∞	5e-05	0.00291232
TCONS_00168103	XLOC_033418	scaffold_672:23780-25306	0	658.985	∞	5e-05	0.00291232
TCONS_00169103	XLOC_033668	scaffold_685:96639-98651	0	65.0445	∞	0.00025	0.0102873
TCONS_00169523	XLOC_033761	scaffold_69:908106-908669	0	2226.18	∞	5e-05	0.00291232
TCONS_00170055	XLOC_033874	scaffold_698:92838-94105	687.085	0	-∞	5e-05	0.00291232
TCONS_00170121	XLOC_033900	scaffold_7:8944-11508	0	59.6731	∞	0.00025	0.0102873	lincRNA_295
TCONS_00170687	XLOC_033937	scaffold_7:1504902-1505791	0	481.298	∞	5e-05	0.00291232
TCONS_00172048	XLOC_034263	scaffold_701:58364-59002	0	484.888	∞	5e-05	0.00291232
TCONS_00173440	XLOC_034521	scaffold_714:22804-23293	11125.5	0	-∞	5e-05	0.00291232
TCONS_00174573	XLOC_034762	scaffold_729:73786-74949	126981	0	-∞	5e-05	0.00291232
TCONS_00175832	XLOC_034999	scaffold_738:42028-43003	0	523.134	∞	5e-05	0.00291232
TCONS_00179032	XLOC_035594	scaffold_77:713792-715032	0	47.804	∞	0.00025	0.0102873
TCONS_00180423	XLOC_035890	scaffold_783:7278-8224	0	7832.46	∞	5e-05	0.00291232
TCONS_00180764	XLOC_035983	scaffold_79:1608125-1609579	0	206.593	∞	5e-05	0.00291232
TCONS_00181210	XLOC_035982	scaffold_79:1606290-1607411	0	38.0924	∞	0.0003	0.0114346
TCONS_00181978	XLOC_036184	scaffold_8:1061279-1064044	0	208.221	∞	0.00015	0.00704915
TCONS_00186087	XLOC_037029	scaffold_831:25139-25894	258.918	0	-∞	5e-05	0.00291232
TCONS_00186768	XLOC_037110	scaffold_84:405955-406717	0	100937	∞	5e-05	0.00291232
TCONS_00186798	XLOC_037089	scaffold_84:429025-429640	0	159.761	∞	0.0001	0.00516937	lincRNA_1624
TCONS_00187043	XLOC_037255	scaffold_85:414360-415510	0	189.294	∞	0.00055	0.0185676
TCONS_00187125	XLOC_037273	scaffold_85:643561-645462	0	1625.95	∞	5e-05	0.00291232
TCONS_00189095	XLOC_037707	scaffold_887:16017-16520	181.198	0	-∞	0.00035	0.0125318
TCONS_00191305	XLOC_038161	scaffold_91:857952-905130	0	68.4786	∞	0.00095	0.0287819
TCONS_00194454	XLOC_038830	scaffold_96:718463-719222	0	427.59	∞	5e-05	0.00291232
TCONS_00194490	XLOC_038843	scaffold_96:721736-722102	0	1045.21	∞	5e-05	0.00291232
TCONS_00194736	XLOC_038832	scaffold_96:774964-775831	0	132.42	∞	0.0004	0.0139008

## Sheet: CR
LncRNA transcript id	Gene_id	Locus	Susceptible strain (FPKM)	CR strain (FPKM)	Fold change	p_value	q_value	Differentially-expressed lncRNA reported by Etebari et al (Scientific Reports)
TCONS_00000085	XLOC_000034	scaffold_1:1124405-1126251	0	96.4314	∞	0.0002	0.00929326
TCONS_00000559	XLOC_000031	scaffold_1:1074938-1075742	0	291.436	∞	5e-05	0.00291232
TCONS_00000597	XLOC_000059	scaffold_1:371178-372461	0	317.683	∞	5e-05	0.00291232
TCONS_00004014	XLOC_000819	scaffold_103:713764-715753	0	160.853	∞	0.00025	0.0102873
TCONS_00005755	XLOC_001135	scaffold_106:1168656-1169250	99.9745	0	-∞	0.00065	0.0207573
TCONS_00008848	XLOC_001741	scaffold_11:597364-597801	0	385.406	∞	5e-05	0.00291232
TCONS_00010013	XLOC_002005	scaffold_1105:10689-11760	0	124.539	∞	0.00035	0.0125318
TCONS_00010400	XLOC_002076	scaffold_1114:5428-6112	0	1355.49	∞	5e-05	0.00291232
TCONS_00011550	XLOC_002219	scaffold_113:929258-931401	0	68.9193	∞	0.0001	0.00516937
TCONS_00014403	XLOC_002807	scaffold_119:340753-343387	19.6492	0	-∞	0.00015	0.00704915
TCONS_00014440	XLOC_002831	scaffold_119:947252-950849	375.319	0	-∞	0.0003	0.0114346
TCONS_00015890	XLOC_003194	scaffold_121:266198-278912	147.335	0	-∞	5e-05	0.00291232
TCONS_00017182	XLOC_003471	scaffold_124:373408-373864	0	261.169	∞	0.0003	0.0114346
TCONS_00020724	XLOC_004165	scaffold_130:1296886-1298034	0	226.081	∞	0.0001	0.00516937
TCONS_00021231	XLOC_004119	scaffold_130:435539-436263	0	112.502	∞	0.00035	0.0125318
TCONS_00021324	XLOC_004280	scaffold_131:362302-363553	0	290.279	∞	0.00015	0.00704915
TCONS_00021475	XLOC_004282	scaffold_131:387151-389144	0	173.13	∞	0.00065	0.0207573
TCONS_00022099	XLOC_004408	scaffold_133:48921-50098	0	66.8798	∞	0.00025	0.0102873
TCONS_00023258	XLOC_004636	scaffold_135:216884-217436	4025.27	0	-∞	5e-05	0.00291232
TCONS_00023676	XLOC_004732	scaffold_136:727862-728512	0	179.496	∞	0.00035	0.0125318
TCONS_00025082	XLOC_005004	scaffold_139:153019-154760	0	65.102	∞	0.00015	0.00704915
TCONS_00026308	XLOC_005214	scaffold_14:3073531-3074795	0	85.7611	∞	5e-05	0.00291232
TCONS_00026768	XLOC_005212	scaffold_14:3043900-3045161	0	70.2304	∞	0.0001	0.00516937
TCONS_00028882	XLOC_005844	scaffold_144:753616-754424	0	719.661	∞	0.0006	0.0197713
TCONS_00030290	XLOC_006246	scaffold_148:1500328-1503592	3582.05	77.7913	-5.52503	0.0015	0.0447888	lincRNA_442
TCONS_00030940	XLOC_006184	scaffold_148:709898-717142	2094.95	0	-∞	0.00015	0.00704915
TCONS_00032678	XLOC_006542	scaffold_15:2302673-2303490	0	1479.07	∞	5e-05	0.00291232
TCONS_00036169	XLOC_007289	scaffold_158:140938-146253	0	110.33	∞	0.0001	0.00516937
TCONS_00038698	XLOC_007815	scaffold_160:591229-597828	75.2514	0	-∞	0.00035	0.0125318
TCONS_00040563	XLOC_008344	scaffold_164:39429-47832	0	5479.4	∞	5e-05	0.00291232
TCONS_00042878	XLOC_008825	scaffold_17:1529773-1530757	0	533.372	∞	5e-05	0.00291232
TCONS_00044631	XLOC_009256	scaffold_173:667504-673189	0	332.733	∞	0.0001	0.00516937
TCONS_00048543	XLOC_009960	scaffold_180:135574-137046	636.656	24269.3	5.25247	0.00055	0.0185676
TCONS_00049136	XLOC_010076	scaffold_182:412471-414055	0	307.976	∞	5e-05	0.00291232
TCONS_00049473	XLOC_010186	scaffold_184:425086-426154	390.226	0	-∞	5e-05	0.00291232
TCONS_00050518	XLOC_010324	scaffold_186:800211-801561	0	55.128	∞	0.00035	0.0125318
TCONS_00052551	XLOC_010665	scaffold_19:1073253-1073858	19301.5	0	-∞	5e-05	0.00291232
TCONS_00053380	XLOC_010874	scaffold_191:713368-714114	0	150.333	∞	0.00025	0.0102873
TCONS_00054391	XLOC_011048	scaffold_194:164428-166170	0	75.5503	∞	5e-05	0.00291232
TCONS_00056089	XLOC_011421	scaffold_2:393655-396603	21.2443	682.314	5.00529	0.0008	0.0249691
TCONS_00056137	XLOC_011445	scaffold_2:1445980-1482727	0	378.367	∞	0.00035	0.0125318
TCONS_00056265	XLOC_011422	scaffold_2:419414-420699	0	1330.49	∞	5e-05	0.00291232
TCONS_00062025	XLOC_012445	scaffold_21:838123-839049	5728.13	186.376	-4.94178	0.00065	0.0207573
TCONS_00064235	XLOC_012977	scaffold_216:526449-527433	0	458.777	∞	5e-05	0.00291232
TCONS_00067825	XLOC_013568	scaffold_225:78994-84640	28.3737	0	-∞	0.00065	0.0207573
TCONS_00069185	XLOC_013831	scaffold_23:1135648-1136941	0	47.0944	∞	0.0001	0.00516937
TCONS_00069582	XLOC_013970	scaffold_230:262667-263365	0	2172.79	∞	0.00015	0.00704915
TCONS_00070154	XLOC_014039	scaffold_232:53407-60374	30.2778	0	-∞	0.0007	0.0220981
TCONS_00071715	XLOC_014406	scaffold_238:325831-335067	0	181.925	∞	0.00035	0.0125318
TCONS_00073140	XLOC_014709	scaffold_241:287672-288851	176.335	0	-∞	0.00065	0.0207573
TCONS_00080693	XLOC_016223	scaffold_265:417983-418837	0	1301.9	∞	5e-05	0.00291232
TCONS_00089854	XLOC_018020	scaffold_294:393960-395302	0	7085.74	∞	5e-05	0.00291232
TCONS_00092615	XLOC_018479	scaffold_30:1314733-1317209	0	191.257	∞	0.00015	0.00704915
TCONS_00093715	XLOC_018706	scaffold_301:171248-175644	0	150.48	∞	0.00025	0.0102873
TCONS_00093925	XLOC_018753	scaffold_302:284956-390867	0	193.313	∞	0.0001	0.00516937	lincRNA_2847
TCONS_00094135	XLOC_018750	scaffold_302:183820-184863	0	700.765	∞	5e-05	0.00291232
TCONS_00094227	XLOC_018791	scaffold_303:285092-286987	0	5094.4	∞	5e-05	0.00291232
TCONS_00102429	XLOC_020493	scaffold_33:195605-196446	0	8000.86	∞	5e-05	0.00291232
TCONS_00105564	XLOC_021054	scaffold_34:1017996-1043495	0	2015.15	∞	5e-05	0.00291232
TCONS_00106455	XLOC_021253	scaffold_343:253325-254519	99.4285	25788.8	8.01887	0.00055	0.0185676
TCONS_00106537	XLOC_021239	scaffold_343:244317-252519	0	981.607	∞	0.00035	0.0125318
TCONS_00107400	XLOC_021424	scaffold_348:198460-198935	3871.23	0	-∞	5e-05	0.00291232
TCONS_00108206	XLOC_021602	scaffold_350:29408-29793	0	3569.59	∞	5e-05	0.00291232
TCONS_00108682	XLOC_021712	scaffold_353:56646-56995	0	7540.87	∞	5e-05	0.00291232
TCONS_00109642	XLOC_021911	scaffold_358:283672-284265	0	219.851	∞	0.00015	0.00704915
TCONS_00110865	XLOC_022126	scaffold_361:162178-162518	0	844.183	∞	0.0003	0.0114346
TCONS_00111159	XLOC_022154	scaffold_362:106901-107554	0	2372.03	∞	5e-05	0.00291232
TCONS_00112798	XLOC_022526	scaffold_370:222426-223951	0	129.468	∞	0.0003	0.0114346
TCONS_00114183	XLOC_022800	scaffold_379:45307-49149	0	2014.86	∞	5e-05	0.00291232
TCONS_00116802	XLOC_023256	scaffold_389:246799-250665	19.189	0	-∞	0.0001	0.00516937
TCONS_00117286	XLOC_023324	scaffold_39:1016564-1017910	0	35.0577	∞	0.0001	0.00516937
TCONS_00118208	XLOC_023539	scaffold_394:255028-255715	0	1473.73	∞	5e-05	0.00291232
TCONS_00118896	XLOC_023688	scaffold_4:542906-544586	0	95.2664	∞	0.0001	0.00516937
TCONS_00118970	XLOC_023733	scaffold_4:676553-677265	0	1858.79	∞	5e-05	0.00291232
TCONS_00118977	XLOC_023739	scaffold_4:722123-722783	0	3484.36	∞	5e-05	0.00291232
TCONS_00120815	XLOC_024118	scaffold_404:328647-330095	0	168.865	∞	0.00015	0.00704915
TCONS_00121194	XLOC_024184	scaffold_406:102655-112701	0	192.487	∞	0.0003	0.0114346
TCONS_00125969	XLOC_025142	scaffold_43:622369-623411	0	489.26	∞	5e-05	0.00291232
TCONS_00126357	XLOC_025155	scaffold_43:959763-969710	0	698.281	∞	0.0001	0.00516937
TCONS_00126403	XLOC_025131	scaffold_43:127215-128637	0	56.5782	∞	0.00025	0.0102873
TCONS_00129272	XLOC_025864	scaffold_444:477-20474	0	598.917	∞	0.0003	0.0114346
TCONS_00129575	XLOC_025903	scaffold_445:237293-238355	0	882.632	∞	5e-05	0.00291232
TCONS_00130170	XLOC_026048	scaffold_45:978203-979311	0	119.891	∞	0.0003	0.0114346
TCONS_00130332	XLOC_026068	scaffold_45:188021-236106	0	3250.4	∞	5e-05	0.00291232
TCONS_00130531	XLOC_026030	scaffold_45:172978-174805	13.6726	4763.42	8.44457	0.00025	0.0102873
TCONS_00135614	XLOC_027097	scaffold_478:199728-200401	0	428.516	∞	0.0003	0.0114346
TCONS_00143081	XLOC_028581	scaffold_51:1587603-1589007	0	148.054	∞	0.0003	0.0114346
TCONS_00143296	XLOC_028656	scaffold_51:2157798-2159237	0	1805.52	∞	5e-05	0.00291232
TCONS_00145454	XLOC_028963	scaffold_518:95677-99583	0	946.972	∞	0.0001	0.00516937
TCONS_00145641	XLOC_029031	scaffold_52:1324683-1325330	0	149.364	∞	5e-05	0.00291232	lincRNA_3664
TCONS_00150281	XLOC_029896	scaffold_540:8473-8894	0	240.963	∞	0.0001	0.00516937
TCONS_00150357	XLOC_029917	scaffold_541:13774-14493	0	1819	∞	5e-05	0.00291232
TCONS_00152478	XLOC_030369	scaffold_56:542441-557885	0	160.763	∞	5e-05	0.00291232
TCONS_00153533	XLOC_030562	scaffold_567:120052-121478	47.2672	31893.1	9.39819	5e-05	0.00291232
TCONS_00153966	XLOC_030629	scaffold_57:183511-186200	0	590.169	∞	5e-05	0.00291232
TCONS_00158870	XLOC_031418	scaffold_6:1628906-1629492	0	3235.27	∞	5e-05	0.00291232
TCONS_00159295	XLOC_031563	scaffold_60:106569-107750	0	97.3817	∞	0.00035	0.0125318
TCONS_00161065	XLOC_031939	scaffold_617:38988-40191	0	4591.95	∞	5e-05	0.00291232
TCONS_00162460	XLOC_032265	scaffold_629:53052-53730	0	172.701	∞	0.0003	0.0114346
TCONS_00162837	XLOC_032302	scaffold_63:779209-782296	763.649	33.8104	-4.49737	0.00165	0.0483941
TCONS_00163772	XLOC_032592	scaffold_640:74510-74949	0	23966.7	∞	5e-05	0.00291232
TCONS_00163999	XLOC_032627	scaffold_642:87022-88139	0	2795.79	∞	5e-05	0.00291232
TCONS_00165264	XLOC_032911	scaffold_651:44500-45274	0	2224.93	∞	5e-05	0.00291232	lincRNA_3576
TCONS_00165405	XLOC_032932	scaffold_654:103077-104340	17969.6	0	-∞	5e-05	0.00291232
TCONS_00167783	XLOC_033336	scaffold_67:1030416-1031439	4271.1	0	-∞	5e-05	0.00291232
TCONS_00167784	XLOC_033337	scaffold_67:1033153-1034851	53670.6	0	-∞	5e-05	0.00291232
TCONS_00168140	XLOC_033429	scaffold_674:35157-51207	0	155.239	∞	0.0006	0.0197713
TCONS_00169103	XLOC_033668	scaffold_685:96639-98651	0	272.558	∞	5e-05	0.00291232
TCONS_00169523	XLOC_033761	scaffold_69:908106-908669	0	1033.64	∞	5e-05	0.00291232
TCONS_00170055	XLOC_033874	scaffold_698:92838-94105	687.085	0	-∞	5e-05	0.00291232
TCONS_00170687	XLOC_033937	scaffold_7:1504902-1505791	0	257.821	∞	5e-05	0.00291232
TCONS_00172048	XLOC_034263	scaffold_701:58364-59002	0	220.113	∞	5e-05	0.00291232
TCONS_00172812	XLOC_034373	scaffold_71:1197941-1199498	0	214.739	∞	0.0006	0.0197713
TCONS_00173440	XLOC_034521	scaffold_714:22804-23293	11125.5	0	-∞	5e-05	0.00291232
TCONS_00175832	XLOC_034999	scaffold_738:42028-43003	0	360.723	∞	5e-05	0.00291232
TCONS_00179032	XLOC_035594	scaffold_77:713792-715032	0	58.8391	∞	0.00075	0.0234972
TCONS_00180423	XLOC_035890	scaffold_783:7278-8224	0	3756.57	∞	5e-05	0.00291232
TCONS_00180764	XLOC_035983	scaffold_79:1608125-1609579	0	178.443	∞	5e-05	0.00291232
TCONS_00181210	XLOC_035982	scaffold_79:1606290-1607411	0	33.3883	∞	0.00025	0.0102873
TCONS_00181978	XLOC_036184	scaffold_8:1061279-1064044	0	135.161	∞	0.00025	0.0102873
TCONS_00186087	XLOC_037029	scaffold_831:25139-25894	258.918	0	-∞	5e-05	0.00291232
TCONS_00186768	XLOC_037110	scaffold_84:405955-406717	0	161884	∞	5e-05	0.00291232
TCONS_00186798	XLOC_037089	scaffold_84:429025-429640	0	108.149	∞	0.0001	0.00516938	lincRNA_1624
TCONS_00187125	XLOC_037273	scaffold_85:643561-645462	0	1954.57	∞	5e-05	0.00291232
TCONS_00194454	XLOC_038830	scaffold_96:718463-719222	0	215.243	∞	5e-05	0.00291232
TCONS_00194490	XLOC_038843	scaffold_96:721736-722102	0	541.552	∞	0.00075	0.0234972
TCONS_00194736	XLOC_038832	scaffold_96:774964-775831	0	171.984	∞	0.0002	0.00929326

## Sheet: MM & GK
LncRNA transcript id	Gene_id	Locus	MM strain (FPKM)	GK strain (FPKM)	Fold change	p_value	q_value	Differentially-expressed lncRNA reported by Etebari et al (Scientific Reports)
TCONS_00008437	XLOC_001545	scaffold_109:1854963-1870357	0	90.1153	∞	5e-05	0.0100667
TCONS_00046460	XLOC_009602	scaffold_177:117951-118968	502.425	0	-∞	5e-05	0.0100667
TCONS_00049136	XLOC_010076	scaffold_182:412471-414055	430.932	5156.66	3.5809	5e-05	0.0100667
TCONS_00096472	XLOC_019234	scaffold_31:1971066-1972458	73.9443	0	-∞	5e-05	0.0100667	lincRNA_182
TCONS_00106311	XLOC_021200	scaffold_342:352668-369424	9638.43	59764.5	2.63242	5e-05	0.0100667
TCONS_00107528	XLOC_021481	scaffold_35:8722-9783	2216.44	0	-∞	5e-05	0.0100667
TCONS_00122653	XLOC_024473	scaffold_412:48829-50907	488.569	0	-∞	5e-05	0.0100667
TCONS_00136170	XLOC_027180	scaffold_48:1773139-1803761	1640.6	0	-∞	5e-05	0.0100667
TCONS_00157001	XLOC_031228	scaffold_590:101802-104441	0	83.246	∞	5e-05	0.0100667	lincRNA_3475
TCONS_00194059	XLOC_038664	scaffold_95:490229-491457	0	118.696	∞	5e-05	0.0100667

## Sheet: MM & MK
LncRNA transcript id	Gene_id	Locus	MM strain (FPKM)	MK strain (FPKM)	Fold change	p_value	q_value	Differentially-expressed lncRNA reported by Etebari et al (Scientific Reports)
TCONS_00005936	XLOC_001191	scaffold_1060:11781-14543	8525.04	1795.42	-2.24738	0.00015	0.0278769
TCONS_00036601	XLOC_007374	scaffold_159:589709-590155	6030.21	0	-∞	5e-05	0.0100667	lincRNA_2179
TCONS_00106455	XLOC_021253	scaffold_343:253325-254519	0	1341.26	∞	5e-05	0.0100667
TCONS_00117464	XLOC_023398	scaffold_390:409817-418212	596.432	6219.79	3.38244	0.00015	0.0278769
TCONS_00122653	XLOC_024473	scaffold_412:48829-50907	488.569	0	-∞	5e-05	0.0100667
TCONS_00126357	XLOC_025155	scaffold_43:959763-969710	0	936.236	∞	5e-05	0.0100667
TCONS_00130531	XLOC_026030	scaffold_45:172978-174805	271.483	1960.26	2.85211	5e-05	0.0100667
TCONS_00153533	XLOC_030562	scaffold_567:120052-121478	115.999	9807.17	6.40166	5e-05	0.0100667
TCONS_00157001	XLOC_031228	scaffold_590:101802-104441	0	66.1644	∞	5e-05	0.0100667	lincRNA_3475
TCONS_00193876	XLOC_038655	scaffold_95:308229-313413	734.009	3317.21	2.1761	0.0002	0.0357926
