# Supplementary material for: Genome-wide identification of long non-coding RNA genes and their association with insecticide resistance and metamorphosis in diamondback moth, Plutella xylostella
Source: Sci Rep. 2017 Nov 20;7:15870. doi: 10.1038/s41598-017-16057-2 (PMC5696462; doi:10.1038/s41598-017-16057-2)
Supplement: Supplementary file 12 — Dataset 11 [file 41598_2017_16057_MOESM12_ESM.xlsx]

## Sheet: Egg & Larvae
LncRNA transcript id	Gene_id	Locus	Egg (FPKM)	Larvae (FPKM)	p_value	q_value	Developmental stage differentially expressed lncRNA reported by Wang et al (Genomics)
TCONS_00000597	XLOC_000059	scaffold_1:371178-372461	0	3098.78	5e-05	0.00763026
TCONS_00032678	XLOC_006542	scaffold_15:2302673-2303490	0	1321.47	5e-05	0.00763026
TCONS_00042878	XLOC_008825	scaffold_17:1529773-1530757	0	2399.18	5e-05	0.00763026
TCONS_00049136	XLOC_010076	scaffold_182:412471-414055	0	1965.81	5e-05	0.00763026
TCONS_00052551	XLOC_010665	scaffold_19:1073253-1073858	19199.7	0	5e-05	0.00763026
TCONS_00056265	XLOC_011422	scaffold_2:419414-420699	0	6395.39	5e-05	0.00763026
TCONS_00080693	XLOC_016223	scaffold_265:417983-418837	0	2157.74	5e-05	0.00763026
TCONS_00089854	XLOC_018020	scaffold_294:393960-395302	0	3617.31	0.00035	0.0434925
TCONS_00094227	XLOC_018791	scaffold_303:285092-286987	0	3468.05	5e-05	0.00763026
TCONS_00098382	XLOC_019669	scaffold_314:110585-114487	2891.5	0	0.0004	0.0467034	TCONS_00027885
TCONS_00102429	XLOC_020493	scaffold_33:195605-196446	0	17228.6	5e-05	0.00763026
TCONS_00105564	XLOC_021054	scaffold_34:1017996-1043495	0	1732.5	5e-05	0.00763026
TCONS_00107400	XLOC_021424	scaffold_348:198460-198935	3850.82	0	5e-05	0.00763026
TCONS_00114183	XLOC_022800	scaffold_379:45307-49149	0	2862.48	5e-05	0.00763026
TCONS_00118208	XLOC_023539	scaffold_394:255028-255715	0	2956.31	5e-05	0.00763026	TCONS_00044572
TCONS_00118970	XLOC_023733	scaffold_4:676553-677265	0	3602.5	5e-05	0.00763026
TCONS_00118977	XLOC_023739	scaffold_4:722123-722783	0	3280.17	5e-05	0.00763026
TCONS_00125969	XLOC_025142	scaffold_43:622369-623411	0	405.64	5e-05	0.00763026
TCONS_00161065	XLOC_031939	scaffold_617:38988-40191	0	3001.67	0.0003	0.0380956
TCONS_00163772	XLOC_032592	scaffold_640:74510-74949	0	162616	0.00015	0.0205476
TCONS_00163999	XLOC_032627	scaffold_642:87022-88139	0	9623.04	5e-05	0.00763026
TCONS_00165264	XLOC_032911	scaffold_651:44500-45274	0	1378.4	5e-05	0.00763026
TCONS_00165405	XLOC_032932	scaffold_654:103077-104340	17873.8	0	5e-05	0.00763026
TCONS_00167783	XLOC_033336	scaffold_67:1030416-1031439	4248.34	0	5e-05	0.00763026	TCONS_00046410
TCONS_00167784	XLOC_033337	scaffold_67:1033153-1034851	53385.7	0	0.0001	0.0144975
TCONS_00173440	XLOC_034521	scaffold_714:22804-23293	11066.6	0	5e-05	0.00763026
TCONS_00180764	XLOC_035983	scaffold_79:1608125-1609579	0	758.445	5e-05	0.00763026
TCONS_00186768	XLOC_037110	scaffold_84:405955-406717	0	470641	5e-05	0.00763026
TCONS_00187125	XLOC_037273	scaffold_85:643561-645462	0	3612.95	5e-05	0.00763026

## Sheet: Egg & Pupae
LncRNA transcript id	Gene_id	Locus	Egg (FPKM)	Pupae (FPKM)	p_value	q_value	Developmental stage differentially expressed lncRNA reported by Wang et al (Genomics)
TCONS_00000559	XLOC_000031	scaffold_1:1074938-1075742	0	775.172	5e-05	0.00763026
TCONS_00005795	XLOC_001129	scaffold_106:1033343-1034801	0	2088.12	5e-05	0.00763026
TCONS_00042878	XLOC_008825	scaffold_17:1529773-1530757	0	6198.24	5e-05	0.00763026
TCONS_00052551	XLOC_010665	scaffold_19:1073253-1073858	19199.7	0	5e-05	0.00763026
TCONS_00079015	XLOC_015786	scaffold_26:126188-127215	0	202.49	5e-05	0.00763026
TCONS_00080693	XLOC_016223	scaffold_265:417983-418837	0	4326.51	5e-05	0.00763026
TCONS_00089854	XLOC_018020	scaffold_294:393960-395302	0	3412.3	0.00015	0.0205476
TCONS_00102429	XLOC_020493	scaffold_33:195605-196446	0	21128.4	0.0001	0.0144975
TCONS_00105564	XLOC_021054	scaffold_34:1017996-1043495	0	3447.23	5e-05	0.00763026
TCONS_00107400	XLOC_021424	scaffold_348:198460-198935	3850.82	0	5e-05	0.00763026
TCONS_00110865	XLOC_022126	scaffold_361:162178-162518	0	33060.7	0.00015	0.0205476
TCONS_00114183	XLOC_022800	scaffold_379:45307-49149	0	2209.8	5e-05	0.00763026
TCONS_00117286	XLOC_023324	scaffold_39:1016564-1017910	0	298.684	5e-05	0.00763026
TCONS_00125969	XLOC_025142	scaffold_43:622369-623411	0	930.073	5e-05	0.00763026
TCONS_00129127	XLOC_025841	scaffold_443:229374-238603	0	34.8123	0.0003	0.0380956
TCONS_00161065	XLOC_031939	scaffold_617:38988-40191	0	12875.7	5e-05	0.00763026
TCONS_00165405	XLOC_032932	scaffold_654:103077-104340	17873.8	0	5e-05	0.00763026
TCONS_00167784	XLOC_033337	scaffold_67:1033153-1034851	53385.7	0	0.0001	0.0144975
TCONS_00172048	XLOC_034263	scaffold_701:58364-59002	0	1025.7	5e-05	0.00763026
TCONS_00173440	XLOC_034521	scaffold_714:22804-23293	11066.6	0	5e-05	0.00763026
TCONS_00180764	XLOC_035983	scaffold_79:1608125-1609579	0	1368.85	5e-05	0.00763026

## Sheet: Egg & Adult
LncRNA transcript id	Gene_id	Locus	Egg (FPKM)	Adult (FPKM)	p_value	q_value	Developmental stage differentially expressed lncRNA reported by Wang et al (Genomics)
TCONS_00002929	XLOC_000535	scaffold_101:288058-289123	0	1255.32	5e-05	0.00763026	TCONS_00035388
TCONS_00008621	XLOC_001497	scaffold_109:1700927-1702552	0	6314.88	5e-05	0.00763026
TCONS_00008622	XLOC_001498	scaffold_109:1716282-1716975	0	21380.5	0.0001	0.0144975	TCONS_00002520
TCONS_00008658	XLOC_001542	scaffold_109:1683323-1686474	0	1260.69	0.00035	0.0434925
TCONS_00008659	XLOC_001543	scaffold_109:1747148-1750691	0	1610.42	5e-05	0.00763026
TCONS_00027868	XLOC_005566	scaffold_141:437410-440133	0	1290.49	0.0004	0.0467034
TCONS_00031575	XLOC_006419	scaffold_1492:3499-4841	0	5857.68	0.0002	0.0263591
TCONS_00033837	XLOC_006771	scaffold_151:176942-181214	0	687.647	5e-05	0.00763026
TCONS_00042878	XLOC_008825	scaffold_17:1529773-1530757	0	6998.95	0.00025	0.0324571
TCONS_00052551	XLOC_010665	scaffold_19:1073253-1073858	19199.7	0	5e-05	0.00763026
TCONS_00079015	XLOC_015786	scaffold_26:126188-127215	0	173.766	5e-05	0.00763026
TCONS_00080693	XLOC_016223	scaffold_265:417983-418837	0	1993.43	5e-05	0.00763026
TCONS_00089854	XLOC_018020	scaffold_294:393960-395302	0	2230.37	0.00025	0.0324571
TCONS_00093691	XLOC_018658	scaffold_300:187856-191217	0	44152.7	5e-05	0.00763026
TCONS_00102429	XLOC_020493	scaffold_33:195605-196446	0	6296.3	0.00015	0.0205476
TCONS_00105564	XLOC_021054	scaffold_34:1017996-1043495	0	3189.39	5e-05	0.00763026
TCONS_00107400	XLOC_021424	scaffold_348:198460-198935	3850.82	0	5e-05	0.00763026
TCONS_00114183	XLOC_022800	scaffold_379:45307-49149	0	944.886	5e-05	0.00763026
TCONS_00117286	XLOC_023324	scaffold_39:1016564-1017910	0	219.399	5e-05	0.00763026
TCONS_00122891	XLOC_024507	scaffold_413:161295-164874	0	4297.6	0.0002	0.0263591
TCONS_00125969	XLOC_025142	scaffold_43:622369-623411	0	819.375	5e-05	0.00763026
TCONS_00129127	XLOC_025841	scaffold_443:229374-238603	0	59.8082	0.0003	0.0380956
TCONS_00129611	XLOC_025928	scaffold_446:174397-181377	0	1690.63	5e-05	0.00763026	TCONS_00036446
TCONS_00129721	XLOC_025929	scaffold_446:187140-197757	0	3001.15	5e-05	0.00763026
TCONS_00140918	XLOC_028095	scaffold_5:1674174-1676225	0	70.6584	0.00015	0.0205476
TCONS_00147638	XLOC_029383	scaffold_529:102176-102828	0	9593.86	5e-05	0.00763026
TCONS_00147639	XLOC_029385	scaffold_529:105085-105682	0	18325.7	0.0004	0.0467034
TCONS_00151454	XLOC_030096	scaffold_55:13189-15576	0	863.066	5e-05	0.00763026
TCONS_00151455	XLOC_030097	scaffold_55:24060-24799	0	271122	0.0004	0.0467034
TCONS_00152792	XLOC_030358	scaffold_56:33369-56296	0	1590.22	5e-05	0.00763026
TCONS_00161065	XLOC_031939	scaffold_617:38988-40191	0	1320.92	5e-05	0.00763026
TCONS_00165405	XLOC_032932	scaffold_654:103077-104340	17873.8	0	5e-05	0.00763026
TCONS_00167783	XLOC_033336	scaffold_67:1030416-1031439	4248.34	0	5e-05	0.00763026	TCONS_00046410
TCONS_00167784	XLOC_033337	scaffold_67:1033153-1034851	53385.7	0	0.0001	0.0144975
TCONS_00169716	XLOC_033759	scaffold_69:743607-749738	0	2314.6	5e-05	0.00763026
TCONS_00173440	XLOC_034521	scaffold_714:22804-23293	11066.6	0	5e-05	0.00763026
TCONS_00177769	XLOC_035268	scaffold_75:306181-306868	0	3124.98	5e-05	0.00763026
TCONS_00180764	XLOC_035983	scaffold_79:1608125-1609579	0	2232.26	5e-05	0.00763026
TCONS_00190676	XLOC_037907	scaffold_9:956569-957132	0	7414.55	5e-05	0.00763026
TCONS_00190677	XLOC_037907	scaffold_9:966872-969427	0	319.376	5e-05	0.00763026

## Sheet: Larvae & Pupae
LncRNA transcript id	Gene_id	Locus	Larvae (FPKM)	Pupae (FPKM)	p_value	q_value	Developmental stage differentially expressed lncRNA reported by Wang et al (Genomics)
TCONS_00005795	XLOC_001129	scaffold_106:1033343-1034801	0	2088.12	5e-05	0.00763026
TCONS_00014091	XLOC_002810	scaffold_119:536786-541940	5984.34	0	0.00015	0.0205476
TCONS_00015874	XLOC_003200	scaffold_121:169100-170713	632.104	0	5e-05	0.00763026
TCONS_00118977	XLOC_023739	scaffold_4:722123-722783	3280.17	0	5e-05	0.00763026
TCONS_00163772	XLOC_032592	scaffold_640:74510-74949	162616	0	5e-05	0.00763026
TCONS_00165264	XLOC_032911	scaffold_651:44500-45274	1378.4	0	5e-05	0.00763026

## Sheet: Larvae & Adult
LncRNA transcript id	Gene_id	Locus	Larvae (FPKM)	Adult (FPKM)	p_value	q_value	Developmental stage differentially expressed lncRNA reported by Wang et al (Genomics)
TCONS_00002929	XLOC_000535	scaffold_101:288058-289123	0	1255.32	5e-05	0.00763026	TCONS_00035388
TCONS_00008621	XLOC_001497	scaffold_109:1700927-1702552	0	6314.88	5e-05	0.00763026
TCONS_00008622	XLOC_001498	scaffold_109:1716282-1716975	0	21380.5	0.0001	0.0144975	TCONS_00002520
TCONS_00008658	XLOC_001542	scaffold_109:1683323-1686474	0	1260.69	0.00035	0.0434925
TCONS_00008659	XLOC_001543	scaffold_109:1747148-1750691	0	1610.42	5e-05	0.00763026
TCONS_00015874	XLOC_003200	scaffold_121:169100-170713	632.104	0	5e-05	0.00763026
TCONS_00023258	XLOC_004636	scaffold_135:216884-217436	0	5666.68	5e-05	0.00763026
TCONS_00027868	XLOC_005566	scaffold_141:437410-440133	0	1290.49	0.0004	0.0467034
TCONS_00031575	XLOC_006419	scaffold_1492:3499-4841	0	5857.68	0.0002	0.0263591
TCONS_00033837	XLOC_006771	scaffold_151:176942-181214	0	687.647	5e-05	0.00763026
TCONS_00055412	XLOC_011244	scaffold_198:259949-263059	3466.83	0	5e-05	0.00763026
TCONS_00093691	XLOC_018658	scaffold_300:187856-191217	0	44152.7	5e-05	0.00763026
TCONS_00122891	XLOC_024507	scaffold_413:161295-164874	0	4297.6	0.0002	0.0263591
TCONS_00124996	XLOC_024942	scaffold_424:18203-19690	10081.6	0	5e-05	0.00763026
TCONS_00135265	XLOC_027042	scaffold_476:152689-154612	838.184	0	5e-05	0.00763026
TCONS_00147578	XLOC_029338	scaffold_528:207613-208872	0	9238.01	5e-05	0.00763026
TCONS_00147638	XLOC_029383	scaffold_529:102176-102828	0	9593.86	5e-05	0.00763026
TCONS_00147639	XLOC_029385	scaffold_529:105085-105682	0	18325.7	0.0004	0.0467034
TCONS_00151454	XLOC_030096	scaffold_55:13189-15576	0	863.066	5e-05	0.00763026
TCONS_00151455	XLOC_030097	scaffold_55:24060-24799	0	271122	0.0004	0.0467034
TCONS_00165516	XLOC_032948	scaffold_655:126656-127799	11841.7	0	5e-05	0.00763026
TCONS_00169716	XLOC_033759	scaffold_69:743607-749738	0	2314.6	5e-05	0.00763026
TCONS_00177769	XLOC_035268	scaffold_75:306181-306868	0	3124.98	5e-05	0.00763026
TCONS_00186768	XLOC_037110	scaffold_84:405955-406717	470641	0	5e-05	0.00763026
TCONS_00190676	XLOC_037907	scaffold_9:956569-957132	0	7414.55	5e-05	0.00763026
TCONS_00190677	XLOC_037907	scaffold_9:966872-969427	0	319.376	5e-05	0.00763026

## Sheet: Pupae & Adult
LncRNA transcript id	Gene_id	Locus	Pupae (FPKM)	Adult (FPKM)	p_value	q_value	Developmental stage differentially expressed lncRNA reported by Wang et al (Genomics)
TCONS_00002929	XLOC_000535	scaffold_101:288058-289123	0	1255.32	5e-05	0.00763026	TCONS_00035388
TCONS_00005795	XLOC_001129	scaffold_106:1033343-1034801	2088.12	0	5e-05	0.00763026
TCONS_00008659	XLOC_001543	scaffold_109:1747148-1750691	0	1610.42	5e-05	0.00763026
TCONS_00023258	XLOC_004636	scaffold_135:216884-217436	0	5666.68	5e-05	0.00763026
TCONS_00027868	XLOC_005566	scaffold_141:437410-440133	0	1290.49	0.0004	0.0467034
TCONS_00033837	XLOC_006771	scaffold_151:176942-181214	0	687.647	5e-05	0.00763026
TCONS_00035628	XLOC_007240	scaffold_157:343608-344300	710.246	0	5e-05	0.00763026
TCONS_00120544	XLOC_024074	scaffold_402:383893-407252	95478.1	0	0.00015	0.0205476
TCONS_00122891	XLOC_024507	scaffold_413:161295-164874	0	4297.6	0.0002	0.0263591
TCONS_00124996	XLOC_024942	scaffold_424:18203-19690	3423.32	0	5e-05	0.00763026
TCONS_00129026	XLOC_025841	scaffold_443:229374-238603	688.944	226.182	5e-05	0.00763026
TCONS_00129029	XLOC_025841	scaffold_443:229374-238603	1417.23	825.808	5e-05	0.00763026
TCONS_00129090	XLOC_025841	scaffold_443:229374-238603	125.315	90.3922	5e-05	0.00763026
TCONS_00129100	XLOC_025841	scaffold_443:229374-238603	55.3887	25.3582	5e-05	0.00763026
TCONS_00129127	XLOC_025841	scaffold_443:229374-238603	34.8123	59.8082	5e-05	0.00763026
TCONS_00129142	XLOC_025841	scaffold_443:229374-238603	27.5425	4.63508	5e-05	0.00763026
TCONS_00129163	XLOC_025841	scaffold_443:229374-238603	1271.21	764.567	5e-05	0.00763026
TCONS_00129185	XLOC_025841	scaffold_443:229374-238603	1553.11	974.552	5e-05	0.00763026
TCONS_00129186	XLOC_025841	scaffold_443:229374-238603	10930.7	5900.41	5e-05	0.00763026
TCONS_00129227	XLOC_025834	scaffold_443:229374-238603	45100.8	34172.5	5e-05	0.00763026
TCONS_00129232	XLOC_025841	scaffold_443:229374-238603	9.30762	29.3289	5e-05	0.00763026
TCONS_00147638	XLOC_029383	scaffold_529:102176-102828	0	9593.86	5e-05	0.00763026
TCONS_00147639	XLOC_029385	scaffold_529:105085-105682	0	18325.7	0.0004	0.0467034
TCONS_00151454	XLOC_030096	scaffold_55:13189-15576	0	863.066	5e-05	0.00763026
TCONS_00186426	XLOC_037088	scaffold_84:411431-414292	384.194	0	5e-05	0.00763026
TCONS_00190676	XLOC_037907	scaffold_9:956569-957132	0	7414.55	5e-05	0.00763026
TCONS_00190677	XLOC_037907	scaffold_9:966872-969427	0	319.376	5e-05	0.00763026
